# Supplementary material for: Omics-aided design genome editing strategy for challenging human immortalized cell models
Source: PLoS One. 2026 Feb 12;21(2):e0341124. doi: 10.1371/journal.pone.0341124 (PMC12900285; doi:10.1371/journal.pone.0341124)
Supplement: S1 Table — (XLSX) [file pone.0341124.s004.xlsx]

## Sheet: Sheet1
reagent	sequence
ssDNA donor	ACAGCACCTGGAAAATGAACTCACCCACGATATCATCACCAAGTTCCTGGAAAATGAAGACAGAAGGTGATTCCCCAACCTGAGGGTGACCAAGAAGCTGCCCACACCTCTTAGCCATGTTGGGACTGAGGCCCATCAGGACTGGCCAGAGGGCTGAGGAGGGT
gRNA #1	GAACTTGGTGATGATATCGT
gRNA #2	GCCCTCTGGCCAGTCCTGAT
NGS_primer #1	TCGTCGGCAGCGTCAGATGTGTATAAGAGACAGAATACCTGGGCAATGCCACC
NGS_primer #2	GTCTCGTGGGCTCG GAGATGTGTATAAGAGACAGAGTGGTGGCCTCATTCTGGA
