# Supplementary material for: Omics-aided design genome editing strategy for challenging human immortalized cell models
Source: PLoS One. 2026 Feb 12;21(2):e0341124. doi: 10.1371/journal.pone.0341124 (PMC12900285; doi:10.1371/journal.pone.0341124)
Supplement: S2 Table — (XLSX) [file pone.0341124.s005.xlsx]

## Sheet: Sheet 1
Genes	contrast	estimate	SE	df	t.ratio	p.value
CHEK1	HepG2 - MCF7	0.261514	0.148326	14	1.76311	0.0996862
FANCA	HepG2 - MCF7	-0.220914	0.141353	10	-1.56286	0.14915
RAD51C	HepG2 - MCF7	-0.714937	0.330054	8	-2.16612	0.062193
NBN	HepG2 - MCF7	0.448726	0.0934315	14	4.80273	0.000281121
CHEK2	HepG2 - MCF7	0.000580104	0.213177	9	0.00272124	0.997888
RPA1	HepG2 - MCF7	-0.350771	0.0443341	14	-7.91199	1.55729e-06
MRE11	HepG2 - MCF7	0.212612	0.116554	14	1.82414	0.0895435
BLM	HepG2 - MCF7	-0.699587	0.337992	4	-2.06983	0.10725
RAD51	HepG2 - MCF7	-0.151441	0.395155	10	-0.383245	0.709559
ATM	HepG2 - MCF7	1.85847	0.201966	13	9.2019	4.68088e-07
ATR	HepG2 - MCF7	-0.126224	0.334085	8	-0.37782	0.715392
RAD50	HepG2 - MCF7	0.290086	0.125313	14	2.31489	0.0363096
BRIP1	HepG2 - MCF7	-2.02755	0.230393	7	-8.80038	4.93456e-05
FANCD2	HepG2 - MCF7	-0.606945	0.0963205	14	-6.30131	1.95107e-05
FANCI	HepG2 - MCF7	-1.00526	0.114925	14	-8.74707	4.77251e-07
CDK12	HepG2 - MCF7	0.712909	0.0976211	14	7.30282	3.8926e-06
