# Supplementary material for: Omics-aided design genome editing strategy for challenging human immortalized cell models
Source: PLoS One. 2026 Feb 12;21(2):e0341124. doi: 10.1371/journal.pone.0341124 (PMC12900285; doi:10.1371/journal.pone.0341124)
Supplement: S3 Table — (XLSX) [file pone.0341124.s006.xlsx]

## Sheet: diff_gene_hepg2_vs_mcf7_24h
gene_id	gene_name	log2FoldChange	AveExpr	stat	pvalue	padj	B	z.std	seqnames	start	end	strand	gene_source	gene_biotype	protein_id	salmon_log10_cv_mean	salmon_cv_quantile	condition_HepG2_24h_control_mean	condition_HepG2_48h_control_mean	condition_HepG2_24h_KI_mean	condition_HepG2_48h_KI_mean	condition_MCF7_24h_control_mean	condition_MCF7_48h_control_mean	condition_MCF7_24h_KI_mean	condition_MCF7_48h_KI_mean	condition_HepG2_24h_control_sd	condition_HepG2_48h_control_sd	condition_HepG2_24h_KI_sd	condition_HepG2_48h_KI_sd	condition_MCF7_24h_control_sd	condition_MCF7_48h_control_sd	condition_MCF7_24h_KI_sd	condition_MCF7_48h_KI_sd
ENSG00000148180	GSN	-0.764561	7.27518	-13.498	2.64067e-13	5.06225e-09	20.4685	-7.31156	9	121207794	121332843	+	ensembl_havana	protein_coding		-0.0283557	0.199452	262.167	272.118	263.034	308.675	57.7201	86.2387	98.2472	119.463	20.5794	21.5103	23.4094	36.9808	5.32976	5.56264	9.92426	3.4074
ENSG00000183044	ABAT	-0.798638	7.76307	-13.3253	3.63706e-13	5.06225e-09	20.1843	-7.26842	16	8674596	8784575	+	ensembl_havana	protein_coding		-0.0459678	0.128009	246.193	249.638	228.882	240.041	155.046	176.326	250.556	218.123	14.011	9.71126	15.6401	7.59179	27.5845	3.03696	15.4203	9.36394
ENSG00000277224	H2BC7	0.970325	6.00766	11.6854	6.95135e-12	6.45016e-08	17.2326	6.85865	6	26199516	26199988	+	havana	protein_coding		0.0217174	0.701496	62.1499	73.777	56.751	63.3007	100.089	72.5474	46.2211	55.3295	10.485	7.30346	10.9038	5.99412	13.5883	5.98901	2.81669	2.58128
ENSG00000180596	H2BC4	0.768487	7.17715	10.9161	3.02036e-11	1.70528e-07	15.7767	6.64557	6	26114873	26123926	-	ensembl_havana	protein_coding		-0.00195423	0.448949	185.917	205.492	172.54	183.901	153.404	127.422	83.0685	100.843	25.9928	19.9467	23.8491	21.9759	20.4407	5.76693	2.99518	5.52942
ENSG00000012171	SEMA3B	-0.65972	6.56477	-10.8828	3.06297e-11	1.70528e-07	15.7355	-6.64351	3	50267558	50277546	+	ensembl_havana	protein_coding		1.78133e-05	0.4728	183.937	197.406	184.372	195.808	43.7049	32.3646	69.3235	50.8297	16.1521	13.4851	18.1965	15.912	2.48776	2.65957	2.13037	1.09641
ENSG00000094916	CBX5	0.436881	8.96856	10.5508	6.66239e-11	3.09101e-07	14.8262	6.52807	12	54230942	54280133	-	ensembl_havana	protein_coding		0.0113795	0.599328	265.078	272.863	289.581	256.462	1140.29	879.407	919.792	807.479	16.11	16.4494	14.836	20.6394	44.4543	21.2939	48.79	40.4496
ENSG00000273542	H4C12	0.809473	6.82131	10.4087	8.0502e-11	3.20134e-07	14.7833	6.49966	6	27831174	27831560	-	havana	protein_coding		0.672764	0.989633	177.357	204.158	183	178.051	96.1927	72.1743	56.5159	59.6445	20.6561	27.7806	25.1062	23.8165	5.75966	5.11987	3.92706	4.57131
ENSG00000158373	H2BC5	0.6955	7.22754	9.98928	2.01563e-10	6.29708e-07	13.8862	6.36015	6	26158122	26171349	+	ensembl_havana	protein_coding		-0.0528543	0.109507	166.922	182.071	149.301	158.859	188.422	155.956	103.714	119.325	24.4627	19.9203	19.2606	19.9254	18.2892	8.09822	6.02636	3.20707
ENSG00000166833	NAV2	-0.78511	6.68917	-9.97288	2.19178e-10	6.29708e-07	14.1029	-6.34726	11	19350724	20121601	+	ensembl_havana	protein_coding		0.0159718	0.647914	95.7842	94.8897	98.9658	92.8588	85.534	77.485	151.821	154.61	2.96846	4.38533	5.12046	10.998	6.55845	3.23491	3.91149	9.36279
ENSG00000184260	H2AC20	0.840735	6.52461	9.92929	2.36655e-10	6.29708e-07	13.8346	6.33545	1	149886918	149887411	+	ensembl_havana	protein_coding		0.00991261	0.583611	57.7882	64.24	58.2102	61.6525	192.675	159.276	107.935	119.207	5.43673	5.58118	6.57979	3.23704	19.8302	8.99641	8.87024	6.4341
ENSG00000184640	SEPTIN9	-0.449681	9.07735	-9.88776	2.48834e-10	6.29708e-07	13.392	-6.32771	17	77280569	77500596	+	ensembl_havana	protein_coding		-0.0381665	0.152081	637.962	610.165	628.969	604.195	440.69	384.656	594.441	490.296	38.3832	12.0063	44.5451	17.3329	38.6595	11.8517	12.3265	26.0029
ENSG00000124762	CDKN1A	-0.881119	7.18284	-9.82862	2.85453e-10	6.53019e-07	13.5465	-6.30648	6	36676460	36687337	+	ensembl_havana	protein_coding		-0.00140662	0.45547	133.543	125.546	149.615	152.208	105.678	130.59	217.422	188.835	28.0543	31.5367	28.6244	32.9748	10.1263	19.9931	9.55221	12.6785
ENSG00000273802	H2BC8	0.828017	6.68611	9.7946	3.04963e-10	6.53019e-07	13.5169	6.29623	6	26216200	26216688	-	ensembl_havana	protein_coding		-0.00293002	0.437675	115.87	131.398	107.357	116.775	130.519	101.433	67.2611	78.4199	18.1421	11.9913	19.9572	12.2765	28.4156	7.18236	8.28887	2.04927
ENSG00000172667	ZMAT3	-0.786891	6.47888	-9.67924	3.7958e-10	7.54741e-07	13.3052	-6.2622	3	178960121	179072215	-	ensembl_havana	protein_coding		0.0247874	0.725745	163.114	163.191	175.426	172.737	32.0206	43.356	59.5974	61.2709	11.6914	13.4919	11.1875	17.453	2.13742	2.92144	5.07929	8.19659
ENSG00000203852	H3C15	0.788695	7.32536	9.58121	5.29235e-10	9.82154e-07	13.0472	6.21018	1	149852608	149853125	+	ensembl_havana	protein_coding		0.565541	0.98645	108.122	113.372	97.7649	101.698	376.811	251.506	197.332	195.776	14.6204	6.07195	11.2514	7.74188	22.9588	16.3058	2.81207	12.7306
ENSG00000196866	H2AC7	0.957134	5.95319	9.4702	6.10118e-10	9.9431e-07	12.8608	6.18779	6	26198784	26199293	-	havana	protein_coding		0.0336675	0.780963	84.396	98.2267	80.5264	89.5838	63.3049	51.5926	30.6209	38.2148	11.6021	5.61745	16.3073	7.12373	13.1471	4.12448	4.48726	1.96739
ENSG00000277075	H2AC8	0.863415	6.16315	9.46352	6.13466e-10	9.9431e-07	12.8543	6.18693	6	26216975	26217483	+	ensembl_havana	protein_coding		-0.0356442	0.162691	79.1417	92.544	72.7693	83.5733	90.5549	72.0638	45.2226	54.2513	7.92124	6.28357	12.5071	6.99121	9.51391	3.80207	2.71549	3.27522
ENSG00000276966	H4C5	0.666306	7.11696	9.43658	6.42942e-10	9.9431e-07	12.7327	6.17953	6	26204610	26205021	+	ensembl_havana	protein_coding		-0.0336899	0.17171	161.868	174.901	154.921	154.681	155.141	134.557	92.8797	106.398	11.2302	13.4921	15.9281	15.9127	13.6328	5.6563	2.58553	4.27045
ENSG00000125968	ID1	1.16467	5.5573	9.56044	7.47562e-10	1.09526e-06	13.2784	6.15568	20	31605283	31606515	+	ensembl_havana	protein_coding		0.00253731	0.501536	154.386	172.813	154.96	161.515	21.2724	15.7687	9.40085	11.7043	6.57197	3.95049	9.31481	8.89301	3.6357	1.50196	0.713699	1.41308
ENSG00000168298	H1-4	0.576017	7.64541	9.15806	1.16425e-09	1.62046e-06	12.0542	6.08509	6	26156329	26157115	+	ensembl_havana	protein_coding		-0.0318432	0.180397	276.717	278.358	249.315	248.721	207.293	164.022	124.965	129.06	12.56	25.5801	17.9353	25.3088	8.7903	9.29361	7.39927	9.19955
ENSG00000197061	H4C3	0.811669	6.9546	9.0283	1.59087e-09	2.10881e-06	11.8411	6.03487	6	26103933	26104337	+	havana	protein_coding		-0.0444024	0.132739	144.056	157.598	136.737	130.877	165.088	105.934	89.0712	91.5901	12.6729	14.4873	16.3985	21.2449	12.2518	8.94724	2.77819	13.9783
ENSG00000288825	H2AC18	0.717767	8.08404	8.95558	1.90265e-09	2.40746e-06	11.5406	6.00591	1	149842218	149842750	-	havana	protein_coding		0.14439	0.940649	218.981	245.432	207.746	234.09	437.797	367.829	250.703	286.791	28.7961	20.7378	25.896	15.5733	66.8213	21.4457	20.5	11.1767
ENSG00000187837	H1-2	0.692614	8.27134	8.91182	2.05936e-09	2.49246e-06	11.4005	5.99305	6	26055740	26056470	-	havana	protein_coding		-0.0251982	0.219302	445.943	424.341	400.275	386.697	322.315	263.446	178.519	194.282	60.6106	49.8902	33.1038	62.9203	43.1345	26.3772	16.7476	5.75801
ENSG00000184678	H2BC21	0.648344	7.33085	8.7214	3.20905e-09	3.7221e-06	11.1217	5.92053	1	149884459	149886682	-	havana	protein_coding		0.010344	0.588607	106.977	119	102.359	109.471	297.815	279.793	180.061	216.693	8.81059	11.058	12.2699	9.44589	48.5014	18.9673	14.7239	8.1607
ENSG00000270882	H4C14	0.794954	7.03977	8.71105	3.46658e-09	3.85997e-06	11.1339	5.90782	1	149832657	149839767	+	ensembl_havana	protein_coding		0.418895	0.979885	83.936	90.6026	78.6024	80.602	303.431	228.076	162.305	171.72	9.55718	11.1751	12.4589	10.3851	31.0282	15.3295	7.31353	14.42
ENSG00000123384	LRP1	-0.545285	7.81472	-8.31407	8.25384e-09	8.83701e-06	10.1842	-5.76319	12	57128483	57213361	+	ensembl_havana	protein_coding		0.0315093	0.769557	646.334	661.686	638.605	687.579	58.7099	76.3469	84.0433	104.104	36.8146	10.7954	28.3577	13.88	22.3745	10.4921	26.9968	8.73368
ENSG00000203814	H2BC18	0.84182	6.86961	8.38559	8.76696e-09	9.03873e-06	10.4665	5.75301	1	149782689	149812373	-	ensembl_havana	protein_coding		0.0165528	0.653971	56.3922	59.9817	49.0714	52.8928	378.492	289.212	181.666	204.747	5.7472	4.48518	7.38291	4.62833	40.4641	11.2599	7.15849	10.0942
ENSG00000278463	H2AC4	0.938797	4.89514	8.2521	9.19806e-09	9.14452e-06	10.1883	5.74489	6	26033092	26033618	-	ensembl_havana	protein_coding		0.0120843	0.606623	45.645	56.3359	43.8282	48.2014	27.249	20.8961	13.5447	15.5507	9.31399	6.46434	10.1633	4.78248	4.21443	1.73166	1.66778	1.1587
ENSG00000196747	H2AC13	0.79902	6.48177	8.14322	1.19175e-08	1.14396e-05	9.88707	5.7009	6	27808173	27808667	+	ensembl_havana	protein_coding		0.0517173	0.84604	111.099	123.012	100.987	108.083	105.795	80.0152	54.7544	60.8493	15.5953	9.03571	14.4849	8.11977	16.7113	6.39994	4.40835	3.98421
ENSG00000196787	H2AC11	0.922423	5.61126	8.22972	1.24815e-08	1.15816e-05	10.3215	5.69302	6	27133043	27133535	+	ensembl_havana	protein_coding		0.0133021	0.620814	25.1394	26.3469	24.2915	23.9036	139.979	109.807	70.8949	79.1967	2.70298	1.6468	2.37269	2.95575	14.9174	5.70641	1.95252	5.56093
ENSG00000286522	H3C2	0.769144	7.23101	8.06298	1.42124e-08	1.27622e-05	9.60335	5.67081	6	26031589	26032099	-	ensembl_havana	protein_coding		-0.00277495	0.439621	192.062	216.11	170.059	187.357	182.607	122.361	94.6724	96.5759	31.6282	21.5971	29.4701	24.0319	9.94683	11.1408	5.75103	9.98299
ENSG00000276368	H2AC14	0.765062	5.86668	8.03529	1.52995e-08	1.33092e-05	9.68105	5.65817	6	27814302	27814777	-	havana	protein_coding		0.0627569	0.869869	70.488	75.9333	61.4864	64.8989	74.8648	52.7334	38.1283	43.1586	6.5056	9.51427	11.4604	6.84371	2.21076	3.77217	3.02782	4.05561
ENSG00000120802	TMPO	0.477835	7.6676	8.01448	1.6688e-08	1.40771e-05	9.41207	5.64324	12	98515579	98550351	+	ensembl_havana	protein_coding		0.00456323	0.523177	163.23	153.823	161.411	138.955	335.855	277.615	237.673	238.27	10.6027	10.1244	14.1475	20.9172	13.0732	14.0966	13.8526	15.8959
ENSG00000273703	H2BC14	0.74674	5.93246	7.89772	2.17854e-08	1.78365e-05	9.35597	5.59719	6	27815022	27815489	+	ensembl_havana	protein_coding		-0.00598602	0.399965	54.1365	63.2146	43.308	51.2383	111.949	76.9664	52.8307	57.9405	8.4467	1.10728	7.9965	2.53789	16.2543	3.09422	4.60845	5.38025
ENSG00000270276	H4C15	0.768539	7.13871	7.88954	2.32334e-08	1.84214e-05	9.2223	5.58602	1	149854045	149861159	-	ensembl_havana	protein_coding		0.399257	0.979067	89.7499	96.6047	83.5906	86.877	325.677	244.811	176.1	181.741	9.06907	10.7917	13.2226	10.6824	36.8724	18.308	7.15396	16.2584
ENSG00000091527	CDV3	0.499236	8.18319	7.47738	2.38233e-08	1.84214e-05	8.85903	5.58166	3	133573686	133590261	+	ensembl_havana	protein_coding		0.000560481	0.478614	218.229	211.501	215.293	203.279	429.568	498.448	297.87	397.613	4.53416	7.77244	5.51081	11.4472	39.4583	16.2885	8.14043	12.8554
ENSG00000156802	ATAD2	0.467876	8.07678	7.84627	2.45011e-08	1.84335e-05	8.93101	5.57678	8	123319850	123416350	-	ensembl_havana	protein_coding		-0.0127921	0.32567	243.495	232.99	247.198	214.541	410.845	279.202	302.041	275.311	19.7354	19.6325	15.3355	21.387	28.996	7.6171	10.0002	27.6633
ENSG00000184357	H1-5	0.815023	7.0944	7.80019	3.00676e-08	2.20261e-05	9.01568	5.54104	6	27866792	27867588	-	havana	protein_coding		-0.00310794	0.434736	78.9085	78.4633	70.8349	70.1136	404.439	244.732	207.095	201.143	13.5638	10.0983	9.00801	11.5844	11.2676	21.4007	11.8123	23.0586
ENSG00000278677	H2AC17	0.838533	5.68719	7.70839	3.34065e-08	2.38445e-05	8.93864	5.52258	6	27892699	27893185	-	ensembl_havana	protein_coding		0.010035	0.585115	58.309	66.9438	55.1492	63.4937	62.1148	51.0536	32.3231	36.6386	7.1745	6.04995	8.42174	5.02472	11.1069	3.5678	2.37708	1.66547
ENSG00000249859	PVT1	-0.340636	8.11003	-7.67214	3.79299e-08	2.63964e-05	8.54684	-5.50023	8	127794526	128187101	+	havana	lncRNA		0.00557939	0.535136	146.609	133.833	143.989	127.658	494.363	529.079	614.635	589.613	12.3988	4.52218	9.97311	5.06925	15.8269	10.0443	12.1974	35.8974
ENSG00000278705	H4C2	0.679594	6.35512	7.59158	4.40959e-08	2.9939e-05	8.58801	5.47361	6	26026896	26027283	-	ensembl_havana	protein_coding		0.024643	0.723933	103.076	112.764	94.8738	97.7343	92.5096	70.9503	53.0306	55.9395	16.1634	11.1188	13.8237	15.3352	9.12429	5.90997	5.49851	3.00075
ENSG00000197409	H3C4	0.791813	5.47897	7.56215	4.71107e-08	3.12243e-05	8.59532	5.46188	6	26196784	26197286	-	ensembl_havana	protein_coding		0.0481759	0.837264	56.8252	68.7734	48.3409	61.1978	52.7737	37.9456	25.6203	27.6267	7.69384	8.4058	11.5964	7.70778	1.32438	3.82521	0.844144	2.88992
ENSG00000274641	H2BC17	0.81854	5.72954	7.50442	5.39683e-08	3.49376e-05	8.45044	5.43771	6	27893425	27893891	+	ensembl_havana	protein_coding		-0.00148181	0.454674	83.2708	100.215	76.1451	86.8077	46.1809	40.5395	23.4374	27.2903	13.1826	3.67035	17.2641	10.0568	9.3527	3.1055	0.946647	2.33298
ENSG00000130513	GDF15	-0.804599	6.8619	-7.44241	6.36565e-08	4.02728e-05	8.16728	-5.40821	19	18374731	18389176	+	ensembl_havana	protein_coding		0.0174903	0.663145	194.487	177.296	222.688	195.525	52.9321	63.1916	105.071	70.9769	30.6604	37.4572	50.0029	42.4826	9.93853	16.8293	4.52802	10.8026
ENSG00000107796	ACTA2	-0.9305	4.1766	-7.41357	6.64446e-08	4.11026e-05	8.18123	-5.40053	10	88935074	88991339	-	ensembl_havana	protein_coding		0.0202729	0.689206	46.9648	45.7877	49.3948	50.4778	4.4235	6.0278	8.81922	9.69409	10.1089	5.87031	10.5841	8.30712	0.80568	0.805123	0.637248	1.51646
ENSG00000086062	B4GALT1	-0.327675	6.92824	-7.38473	7.33347e-08	4.43786e-05	8.0142	-5.3828	9	33104082	33167356	-	ensembl_havana	protein_coding		-0.0066749	0.392891	79.7256	84.0984	80.1701	81.6875	186.732	141.26	235.679	177.945	3.43068	3.20724	4.08285	2.75565	8.71818	3.41985	13.9954	1.36351
ENSG00000113368	LMNB1	0.395881	7.23082	7.31784	8.77996e-08	5.20017e-05	7.78883	5.35032	5	126776623	126837020	+	ensembl_havana	protein_coding		0.000665971	0.479874	152.184	137.007	146.591	122.702	207.758	159.258	151.898	139.433	5.05898	14.9392	9.49994	16.0823	6.20646	5.57199	4.80181	7.73987
ENSG00000180573	H2AC6	0.676704	6.13664	7.24837	1.03938e-07	5.92905e-05	7.80133	5.3197	6	26124145	26139116	+	havana	protein_coding		0.00165185	0.49044	103.389	114.395	93.2961	103.579	59.7413	59.1177	33.2302	46.3809	8.01495	9.75711	13.4349	9.80291	12.2475	1.94561	3.66309	2.1227
ENSG00000163071	SPATA18	-0.96015	4.41467	-7.23333	1.04366e-07	5.92905e-05	7.90391	-5.31895	4	52051304	52097299	+	ensembl_havana	protein_coding		-0.025625	0.216583	27.7007	24.9163	27.5566	27.4968	11.691	14.9114	22.6768	21.2873	2.60305	1.90882	2.5982	3.10446	1.46892	1.32918	2.02643	3.4554
ENSG00000278828	H3C10	0.765516	5.78565	7.20285	1.12416e-07	6.25865e-05	7.71561	5.30542	6	27810051	27811300	+	ensembl_havana	protein_coding		-0.00263002	0.441433	73.829	84.9105	64.1117	76.0709	61.2551	45.5832	31.061	33.6731	10.425	8.34091	12.4196	10.725	3.89179	6.2269	2.37758	1.49601
ENSG00000185130	H2BC13	0.834741	5.91331	7.15389	1.32563e-07	7.2356e-05	7.59298	5.27527	6	27807479	27807929	-	ensembl_havana	protein_coding		0.00636326	0.544353	52.374	61.8897	45.5818	54.5018	100.276	80.8478	48.076	57.8304	6.15065	4.13037	9.85131	8.18096	13.0167	5.3851	3.07489	4.08117
ENSG00000026103	FAS	-0.872308	4.73598	-7.08873	1.40575e-07	7.52538e-05	7.52313	-5.26449	10	88953813	89029605	+	ensembl_havana	protein_coding		0.00358514	0.512279	47.2815	34.9461	48.654	39.8292	12.0551	13.6629	22.5981	21.9569	5.98581	4.06042	6.68047	4.26881	1.79024	0.325409	2.34847	0.373048
ENSG00000185088	RPS27L	-0.563153	6.37421	-7.10605	1.50444e-07	7.90172e-05	7.42447	-5.25202	15	63125872	63158021	-	ensembl_havana	protein_coding		0.0186845	0.67402	114.593	112.235	125.442	118.719	46.3699	52.6326	75.1983	64.8022	10.4643	2.42598	4.94916	4.44292	2.71815	6.23461	6.23559	7.25447
ENSG00000233822	H2BC15	0.782733	5.67283	7.08102	1.54954e-07	7.9343e-05	7.42458	5.24657	6	27838545	27855709	+	ensembl_havana	protein_coding		0.00860889	0.569597	56.0604	63.1163	50.7158	56.7653	64.5516	56.903	33.3875	38.9449	9.23512	9.3126	9.14551	7.75432	14.5611	3.93356	2.43807	3.26895
ENSG00000189060	H1-0	0.464129	8.39584	7.07359	1.56765e-07	7.9343e-05	6.97633	5.24443	22	37805229	37807432	+	ensembl_havana	protein_coding		-0.0113266	0.341188	479.141	333.933	417.788	323.405	376.452	341.424	236.332	260.463	74.5799	6.24984	71.1031	12.3245	62.1496	12.5502	9.90509	9.80474
ENSG00000124635	H2BC11	0.902634	4.59615	7.05302	1.74831e-07	8.69067e-05	7.53001	5.22428	6	27125897	27132795	-	ensembl_havana	protein_coding		0.027474	0.743894	18.9447	20.3179	17.5414	18.3252	48.3224	35.45	23.4787	24.0979	1.12654	0.950734	3.3006	1.59411	3.27893	1.25025	0.607609	3.74838
ENSG00000119969	HELLS	0.424047	7.54027	7.01958	1.80605e-07	8.82019e-05	7.0066	5.21827	10	94501434	94613905	+	ensembl_havana	protein_coding		-0.0260532	0.2134	186.035	193.479	192.32	183.453	228.52	175.861	175.927	165.9	17.1133	14.6431	21.0099	15.271	34.2172	17.8375	22.0468	15.3064
ENSG00000118193	KIF14	0.479544	6.09444	6.92563	2.31261e-07	0.000110993	6.96901	5.17227	1	200551497	200620751	-	ensembl_havana	protein_coding		-0.0213881	0.246822	59.5158	45.1013	58.8445	42.4295	128.613	81.1234	90.9258	77.3215	2.81415	6.65937	1.66979	9.28478	15.6657	3.08527	4.93583	4.95249
ENSG00000014216	CAPN1	-0.470191	7.21528	-6.90903	2.42061e-07	0.000114208	6.80273	-5.16374	11	65180566	65212006	+	ensembl_havana	protein_coding		-0.0125823	0.328323	111.284	99.6575	108.826	110.689	171.261	202.96	231.583	226.076	14.5701	6.11606	17.5104	9.36806	9.79261	11.0716	13.3357	4.7508
ENSG00000164032	H2AZ1	0.448881	7.62155	6.89113	2.54939e-07	0.000118279	6.68416	5.15404	4	99948086	99950355	-	ensembl_havana	protein_coding		-0.00180564	0.450784	143.578	140.464	145.6	132.436	345.382	282.59	256.457	236.247	13.4948	14.6569	11.0126	13.0078	26.7062	10.0633	8.74863	10.5643
ENSG00000276410	H2BC3	1.04507	4.21918	6.85677	2.65661e-07	0.000121171	6.90018	5.14631	6	26043227	26043713	-	havana	protein_coding		-0.00237866	0.44413	54.4505	67.4557	51.2485	58.6764	9.30228	7.04097	4.16842	5.13951	8.04114	5.41019	12.3203	8.27727	1.7491	1.29002	0.753362	0.679328
ENSG00000117632	STMN1	0.393702	6.97998	6.85945	2.69878e-07	0.000121171	6.70777	5.14335	1	25884181	25906991	-	ensembl_havana	protein_coding		0.0345585	0.785318	143.289	142.253	142.935	132.04	132.243	118.963	100.02	108.213	6.37247	8.45749	5.26766	11.1508	18.1954	2.13113	9.35446	6.15545
ENSG00000197837	H4-16	0.531812	5.26473	6.8176	2.95887e-07	0.000128837	6.80904	5.12605	12	14767999	14771131	-	ensembl_havana	protein_coding		0.0469135	0.833838	29.742	30.7342	29.1421	29.2955	60.1279	54.1625	40.6227	47.1783	2.10576	1.59806	1.55388	1.80997	10.2455	5.21881	4.21791	2.64418
ENSG00000162607	USP1	0.352422	6.12111	6.82138	2.96209e-07	0.000128837	6.72364	5.12584	1	62436297	62451804	+	ensembl_havana	protein_coding		-0.0108531	0.346493	85.0273	87.1645	82.8772	79.9852	72.2404	56.1097	55.1633	51.1301	8.67058	3.87934	7.28767	5.98396	8.07358	4.12733	4.33159	4.60521
ENSG00000136861	CDK5RAP2	0.427192	7.26226	6.52893	3.12912e-07	0.000134008	6.43447	5.1155	9	120388875	120580170	-	ensembl_havana	protein_coding		-0.0165441	0.28891	227.008	232.488	232.141	229.944	122.378	106.133	92.7394	91.3843	1.63247	8.84464	11.1188	12.057	4.54752	4.39393	5.68403	5.66904
ENSG00000115107	STEAP3	-0.45962	5.63106	-6.77314	3.34561e-07	0.000141057	6.67807	-5.10286	2	119223831	119265652	+	ensembl_havana	protein_coding		-0.016568	0.288755	54.859	58.5128	56.7238	60.3633	35.4515	40.4608	50.451	46.0346	3.58289	2.958	2.6758	2.73638	2.69426	2.82094	2.27782	2.34041
ENSG00000275713	H2BC9	0.929531	5.36459	6.7824	3.39505e-07	0.000141057	6.73754	5.10008	6	26251614	26252075	+	ensembl_havana	protein_coding		-0.0185737	0.269767	21.2893	22.7347	20.1156	21.2164	116.43	93.9747	57.4813	68.1817	4.3794	1.78806	2.89124	5.37173	20.0308	4.37688	4.94076	7.10832
ENSG00000198056	PRIM1	0.624341	4.79642	6.73649	3.71864e-07	0.000152229	6.64062	5.08282	12	56731296	56752374	-	ensembl_havana	protein_coding		0.0352259	0.788656	22.3753	20.101	22.0571	18.9225	49.5415	39.936	31.5109	31.0221	1.00167	1.54581	2.0991	3.15737	2.24224	3.54879	2.43428	3.25785
ENSG00000163918	RFC4	0.678493	4.7933	6.69965	4.00128e-07	0.000161425	6.55496	5.0689	3	186789880	186807058	-	ensembl_havana	protein_coding		0.0290095	0.755056	30.6713	30.288	31.6627	30.2493	36.2025	23.0319	23.4496	20.5263	2.26389	2.9243	1.88273	4.40533	4.2418	1.22093	2.14034	2.00435
ENSG00000077152	UBE2T	0.564378	4.28702	6.67001	4.35624e-07	0.000173235	6.48894	5.05269	1	202331657	202341980	-	ensembl_havana	protein_coding		-0.0120073	0.334424	15.9517	15.5023	15.7807	13.2173	35.3436	24.5519	23.6407	20.5391	1.56339	2.32825	1.85537	2.24226	3.85604	0.887485	2.52709	1.06638
ENSG00000115738	ID2	0.620959	5.63966	6.65777	4.54732e-07	0.000178287	6.40076	5.04449	2	8678845	8684461	+	ensembl_havana	protein_coding		-0.038775	0.150136	82.6553	96.7161	89.978	98.2152	31.9349	34.3305	22.1843	23.8892	2.10724	2.8356	3.37361	6.11763	11.3971	2.47119	4.91116	3.31601
ENSG00000184270	H2AC21	0.75323	5.67678	6.5833	5.50987e-07	0.000213025	6.21392	5.00765	1	149887469	149887965	-	ensembl_havana	protein_coding		0.0130834	0.618603	26.2555	29.3574	24.1075	24.9332	139.51	119.443	74.7493	85.8376	4.14013	3.72605	4.98949	3.8837	26.804	7.90133	5.88827	4.54487
ENSG00000153944	MSI2	-0.273642	8.29124	-6.53324	6.06485e-07	0.00023127	5.66204	-4.98914	17	57255851	57684689	+	ensembl_havana	protein_coding		0.010515	0.59053	299.476	305.05	295.785	281.798	312.302	316.034	372.977	331.954	5.1113	2.44405	8.85204	13.9224	11.8322	5.68608	16.5796	17.6206
ENSG00000131747	TOP2A	0.486095	8.87587	6.527	6.2292e-07	0.000231432	5.49647	4.98397	17	40388525	40417896	-	ensembl_havana	protein_coding		0.015653	0.644532	706.711	611.112	734.128	557.109	418.736	369.063	308.371	295.884	45.6497	86.2482	9.40009	114.877	92.1273	31.23	23.2174	11.0517
ENSG00000167566	NCKAP5L	-0.426928	5.47512	-6.52574	6.23538e-07	0.000231432	6.06777	-4.98378	12	49791146	49828750	-	ensembl_havana	protein_coding		-0.00786164	0.37912	43.1029	40.8561	41.9001	41.1791	38.7528	47.9868	50.5949	54.1448	3.60482	2.24856	3.95812	3.36414	1.13042	3.72647	1.59024	2.96818
ENSG00000159388	BTG2	-0.587955	5.64208	-6.44736	7.62959e-07	0.000279454	5.85336	-4.94461	1	203305491	203309602	+	ensembl_havana	protein_coding		-0.00484074	0.413515	42.3088	36.3863	43.6371	38.0283	45.661	64.8992	69.946	78.5242	8.31141	6.39178	7.07998	5.43939	11.2441	6.57301	5.32537	6.27314
ENSG00000002834	LASP1	-0.388498	8.15428	-6.37902	8.45652e-07	0.00030572	5.32226	-4.92453	17	38869859	38921770	+	ensembl_havana	protein_coding		-0.0212937	0.247618	489.356	480.594	487.034	485.333	152.214	146.718	198.684	177.385	36.2866	26.5918	35.6287	19.8622	12.5983	4.83898	3.33168	3.39146
ENSG00000278588	H2BC10	0.950113	4.55952	6.42752	8.5801e-07	0.00030621	5.93718	4.92169	6	26272931	26273412	+	ensembl_havana	protein_coding		0.0195243	0.682752	8.45964	9.77163	8.07418	8.86042	92.8742	74.7401	45.3669	52.8321	1.22316	0.706914	1.33132	0.977314	13.1554	5.42514	3.12532	5.67024
ENSG00000174307	PHLDA3	-0.560655	5.38552	-6.37811	9.12834e-07	0.000321653	5.70512	-4.90955	1	201464278	201469237	-	ensembl_havana	protein_coding		-0.00818459	0.375627	37.4374	33.5295	37.2601	34.3418	37.7134	48.6733	55.3725	59.7089	7.14812	3.7893	7.43513	6.07691	1.85041	1.74093	3.00519	3.5758
ENSG00000139269	INHBE	3.21452	1.32173	6.37996	9.62706e-07	0.000334986	4.05727	4.89911	12	57452323	57459280	+	ensembl_havana	protein_coding		-0.00181496	0.450651	5.1832	7.64308	5.42257	8.44677	2.52598	3.61679	0.228136	2.07783	0.702527	0.82814	1.07908	0.868554	3.15314	0.426621	0.275762	0.259436
ENSG00000171241	SHCBP1	0.926684	5.09431	6.28914	1.13161e-06	0.000388895	5.49783	4.86725	16	46578591	46621379	-	ensembl_havana	protein_coding		-0.0108337	0.346626	47.7232	47.3043	58.8621	42.063	38.1762	18.5383	24.8773	20.6093	7.23205	11.0799	7.04105	7.52254	7.46477	1.1629	5.09035	4.04923
ENSG00000228526	MIR34AHG	-0.428062	5.40724	-6.28283	1.14977e-06	0.000390318	5.47648	-4.8641	1	9148011	9198906	-	havana	lncRNA		-0.00992877	0.355843	64.8198	62.9869	65.3391	68.867	22.6839	26.3767	30.6528	31.5356	3.71253	5.5513	4.58661	6.01816	2.35734	1.10412	1.1407	1.11877
ENSG00000177106	EPS8L2	-0.508598	6.74633	-6.2679	1.1751e-06	0.00039411	5.26041	-4.85979	11	694438	727727	+	ensembl_havana	protein_coding		0.0146659	0.634519	148.397	119.4	149.835	144.748	64.644	79.9238	92.8782	98.1223	18.3455	8.8174	25.0441	8.93107	6.29593	4.73819	4.97249	3.73899
ENSG00000136492	BRIP1	0.518906	8.06062	6.26715	1.20185e-06	0.000398284	5.11168	4.85533	17	61679139	61863559	-	ensembl_havana	protein_coding		0.0172019	0.660116	85.0828	84.4563	86.2911	71.1645	1062.98	933.336	752.9	802.312	8.89676	6.04025	6.00524	9.29055	23.3359	117.051	21.5285	85.2034
ENSG00000197903	H2BC12	0.75154	4.98129	6.22442	1.23384e-06	0.000404074	5.59561	4.85012	6	27146361	27146855	-	ensembl_havana	protein_coding		0.0433369	0.822896	10.4476	9.4786	9.84396	8.8742	140.16	116.037	77.8291	91.5564	1.09231	1.20604	1.14364	0.534458	12.2945	3.93734	2.41992	5.18723
ENSG00000145386	CCNA2	0.435876	6.13541	6.21943	1.35707e-06	0.000439266	5.18827	4.83121	4	121816444	121823883	-	ensembl_havana	protein_coding		0.0639579	0.871615	88.2326	80.6725	89.1335	74.6873	85.6309	50.1467	64.0246	46.9843	10.1351	11.7712	8.75738	10.5495	3.41164	0.822679	2.51419	4.04669
ENSG00000140525	FANCI	0.480405	6.81337	6.20173	1.42392e-06	0.000455606	5.05745	4.82163	15	89243945	89317261	+	ensembl_havana	protein_coding		-0.00313542	0.43447	92.4424	83.3617	92.701	75.1994	191.054	140.209	137.535	132.661	4.94884	7.88714	2.40738	9.40791	18.5257	12.6385	10.519	18.3655
ENSG00000131080	EDA2R	-0.911686	3.51271	-6.18211	1.52575e-06	0.00048264	5.27593	-4.80783	X	66595637	66639298	-	ensembl_havana	protein_coding		-0.0073848	0.384226	25.8547	23.0299	25.5301	23.2375	3.38685	4.77906	6.26114	8.28485	2.62769	1.33146	1.41943	1.64047	0.706267	0.859056	0.579603	1.34982
ENSG00000075426	FOSL2	-0.444513	6.21716	-6.11567	1.81513e-06	0.000567729	4.95125	-4.77299	2	28392448	28417317	+	ensembl_havana	protein_coding		-0.00297551	0.437123	47.1114	47.7885	46.4649	46.5864	101.52	104.202	136.592	135.911	4.93583	5.84626	5.30515	4.20396	2.00391	4.57307	5.3752	12.1102
ENSG00000196975	ANXA4	-0.384915	6.5759	-6.08247	1.83623e-06	0.000567945	4.84279	-4.77066	2	69644425	69827112	+	ensembl_havana	protein_coding		-0.0135015	0.318796	145.764	179.597	148.725	171.062	48.1028	56.6743	63.9643	59.4282	2.00623	7.5213	4.26464	18.0826	1.9941	3.3935	1.85927	2.28265
ENSG00000013364	MVP	-1.00999	4.85796	-6.10714	1.87879e-06	0.000574724	5.11744	-4.76604	16	29820394	29848039	+	ensembl_havana	protein_coding		0.0147724	0.636177	62.9747	67.866	67.9313	72.3828	7.11265	13.518	15.5698	17.4025	7.97864	11.1598	9.7564	12.4951	1.66185	1.56292	4.54168	2.20606
ENSG00000196584	XRCC2	0.455915	5.39039	6.08888	1.90586e-06	0.000575981	4.95992	4.76316	7	152644776	152676141	-	ensembl_havana	protein_coding		0.00397074	0.516302	39.4611	38.1063	40.2321	33.5395	61.5314	42.9124	45.62	40.4913	2.73865	4.10264	3.05899	4.39385	9.53661	3.37316	4.63492	5.12597
ENSG00000088325	TPX2	0.346081	7.73422	6.08283	1.93211e-06	0.000575981	4.57338	4.7604	20	31739271	31801805	+	ensembl_havana	protein_coding		-0.0339435	0.170716	326.142	258.319	312.916	230.467	210.796	153.081	158.628	139.356	11.698	35.8979	13.8575	40.9317	18.1139	6.94624	4.9621	9.73932
ENSG00000122966	CIT	0.501552	6.67563	6.08342	1.94497e-06	0.000575981	4.77265	4.75906	12	119685791	119877320	-	ensembl_havana	protein_coding		-0.000146214	0.470855	84.3686	72.1188	88.0582	63.3362	173.237	132.245	126.94	124.223	1.7906	7.72997	2.03181	9.40608	25.5427	2.94236	8.13946	15.6237
ENSG00000242498	ARPIN	-0.717645	4.27867	-6.06779	2.11032e-06	0.000613623	5.04344	-4.74256	15	89895006	89912952	-	ensembl_havana	protein_coding		0.0256084	0.731515	23.5739	25.5623	22.5531	21.6343	10.2402	19.7737	15.9478	21.6609	2.60508	0.733839	1.62654	1.5083	1.97502	0.592161	1.65218	1.85471
ENSG00000112029	FBXO5	0.547629	4.90566	6.04462	2.13102e-06	0.000613623	4.9034	4.74058	6	152970519	152983579	-	ensembl_havana	protein_coding		-0.0154742	0.29941	38.024	40.7369	38.4133	36.0652	32.8697	20.9459	22.71	20.1268	5.55747	4.0022	5.43662	3.92478	3.39231	1.01899	2.00391	3.2446
ENSG00000113810	SMC4	0.505385	7.56415	6.05573	2.13821e-06	0.000613623	4.55488	4.7399	3	160399274	160434954	+	ensembl_havana	protein_coding		-0.0117828	0.336634	177.557	156.62	179.297	150.492	282.29	211.784	201.078	186.6	22.266	18.2546	13.7904	19.1403	7.59115	9.31727	16.4301	9.42603
ENSG00000274997	H2AC12	0.893143	3.6514	6.10515	2.22331e-06	0.000631534	5.07256	4.73199	6	27147106	27147562	+	ensembl_havana	protein_coding		-0.00795038	0.378191	3.83303	4.37776	3.5222	4.6429	59.1982	41.4734	29.2932	32.39	0.885569	0.579104	0.633985	0.760629	2.29192	2.0322	0.264928	2.32877
ENSG00000120699	EXOSC8	0.427411	5.54367	6.02031	2.28301e-06	0.00064194	4.77963	4.72661	13	36998816	37025881	+	ensembl_havana	protein_coding		0.00170278	0.491346	47.0781	46.2444	46.2502	44.134	59.5147	49.2137	43.3688	40.1352	1.84267	4.83526	4.29179	4.59399	1.25776	1.57955	2.81263	0.877874
ENSG00000126787	DLGAP5	0.497511	5.91917	6.00981	2.34315e-06	0.000652263	4.6893	4.72132	14	55148112	55191608	-	ensembl_havana	protein_coding		-0.000293976	0.469131	57.8165	49.9331	55.823	46.4869	98.5521	62.5338	67.0934	60.1497	3.3084	6.03335	3.37078	8.55616	15.6316	2.69153	6.21206	5.90301
ENSG00000184445	KNTC1	0.378172	6.92293	5.98828	2.48621e-06	0.000685235	4.48617	4.70926	12	122527246	122626396	+	ensembl_havana	protein_coding		-0.00436166	0.420367	116.743	110.758	112.473	97.7275	172.845	125.98	128.221	121.153	7.6098	13.7083	3.40578	14.8311	10.3423	9.61216	5.00252	11.7999
ENSG00000154839	SKA1	0.68279	4.40829	5.94844	2.70397e-06	0.000737944	4.70747	4.69211	18	50375040	50394168	+	ensembl_havana	protein_coding		-0.00759515	0.381905	31.7706	26.9483	34.1365	24.5424	21.9176	15.5201	14.5656	12.0045	0.80884	2.72556	3.09858	6.25746	1.55534	0.622264	1.01092	1.01258
ENSG00000171564	FGB	-1.48312	5.28231	-5.93774	2.79608e-06	0.000748111	4.75342	-4.68526	4	154563011	154572807	+	ensembl_havana	protein_coding		-0.00661395	0.39351	305.786	316.652	282.84	349.38	2.85161	3.17001	7.56341	8.52545	51.2887	20.3937	38.1103	22.6852	0.382731	0.306008	1.52488	2.43059
ENSG00000066279	ASPM	0.49862	7.44689	5.94166	2.80043e-06	0.000748111	4.26141	4.68494	1	197084121	197146694	-	ensembl_havana	protein_coding		-0.0143657	0.310197	186.808	148.334	188.328	129.051	241.913	189.511	171.13	169.864	4.25112	19.0731	2.09925	25.7654	52.4838	9.2096	14.7944	12.2392
ENSG00000128951	DUT	0.602643	5.20014	5.93879	2.82184e-06	0.000748111	4.62551	4.68338	15	48331011	48343373	+	ensembl_havana	protein_coding		0.0152033	0.640686	34.9469	37.7408	34.9618	34.1848	46.6104	44.5327	30.8219	33.8826	4.55851	3.39273	3.45727	4.2762	3.84177	4.06393	1.94777	2.57743
ENSG00000096433	ITPR3	0.489007	7.46433	5.91071	2.95784e-06	0.000776767	4.21986	4.67373	6	33620365	33696574	+	ensembl_havana	protein_coding		-0.0176169	0.2783	260.728	250.432	310.935	282.097	124.554	117.431	106.011	109.466	37.2606	19.9454	49.0145	34.061	6.57084	4.21352	6.40347	4.84435
ENSG00000130517	PGPEP1	-0.594898	6.17819	-5.91724	3.02583e-06	0.000787198	4.46745	-4.66906	19	18340598	18369950	+	ensembl_havana	protein_coding		-0.0373665	0.155176	86.1144	93.6387	85.2488	97.9183	45.7659	55.3042	68.0341	66.8305	3.42765	5.94932	7.03172	7.58654	6.36322	7.89425	5.38412	5.33276
ENSG00000064393	HIPK2	-0.318915	7.72271	-5.92369	3.06842e-06	0.000790885	4.24501	-4.66619	7	139561570	139777998	-	ensembl_havana	protein_coding		-0.00883297	0.367935	399.326	403.972	396.422	416.734	90.6415	112.605	112.125	131.333	8.61469	9.31339	8.92665	13.1215	12.7048	2.10834	9.52649	1.99127
ENSG00000030066	NUP160	0.382233	7.12869	5.8667	3.39108e-06	0.000866033	4.207	4.64559	11	47778087	47848555	-	ensembl_havana	protein_coding		-0.00190814	0.449479	132.399	131.748	137.53	125.372	180.029	149.03	143.918	127.515	11.3451	8.69053	4.65192	3.01779	7.7055	9.58664	2.81075	4.01407
ENSG00000277157	H4C4	0.873935	6.04615	5.86022	3.44965e-06	0.000872982	4.31449	4.64205	6	26188710	26189112	-	ensembl_havana	protein_coding		-0.0320091	0.179491	65.4533	82.0655	61.294	63.2773	102.978	62.455	52.1977	56.213	10.9672	12.8151	12.9853	14.0297	15.1637	6.02035	2.38198	9.71525
ENSG00000129484	PARP2	0.476884	5.30278	5.82738	3.72263e-06	0.000933576	4.33039	4.6263	14	20343615	20357904	+	ensembl_havana	protein_coding		-0.0293836	0.193638	43.3304	44.0489	46.4369	42.5438	42.1694	37.9262	32.6333	30.2426	4.24468	2.85359	1.49636	4.85152	2.03096	1.41971	1.44162	1.8416
ENSG00000168078	PBK	0.494669	4.58137	5.74247	4.67975e-06	0.00116313	4.16212	4.57866	8	27809624	27838082	-	ensembl_havana	protein_coding		-0.00818578	0.375605	28.1068	24.71	27.8903	24.3036	30.5833	19.2087	21.5687	18.488	2.90542	3.10803	2.04927	3.98658	1.37964	1.77981	0.584792	1.52335
ENSG00000133119	RFC3	0.401054	5.7816	5.73834	4.75091e-06	0.00117036	4.01369	4.5755	13	33818069	33966558	+	ensembl_havana	protein_coding		0.0184476	0.67192	50.362	46.953	50.9851	42.8463	82.8865	61.342	63.3284	51.4769	4.91054	4.2749	6.42659	5.49432	5.94103	3.20453	3.62035	2.21322
ENSG00000071282	LMCD1	-0.687466	4.14713	-5.72427	4.82947e-06	0.00117928	4.18504	-4.57206	3	8501807	8574668	+	ensembl_havana	protein_coding		0.0218785	0.702801	14.483	13.0608	15.7631	11.7508	16.4873	22.2042	29.0324	26.6066	2.44149	0.712689	1.74174	0.684632	0.848703	2.27557	2.85375	2.63713
ENSG00000164379	FOXQ1	3.12252	1.8886	5.63291	4.87474e-06	0.00117998	1.5884	4.57011	6	1312098	1314758	+	ensembl_havana	protein_coding		0.00180438	0.49254	135.272	149.868	129.903	140.852	0.300427	0.0785321	0.0230638	0.100247	4.38994	8.13796	8.02289	5.32652	0.167379	0.0521717	0.0461275	0.0501261
ENSG00000142856	ITGB3BP	0.702581	3.58972	5.71245	5.07296e-06	0.00121738	4.15174	4.56175	1	63440770	63593721	-	ensembl_havana	protein_coding		0.00955062	0.580141	14.926	14.5636	15.4183	14.3283	12.7659	10.6506	8.08352	8.77747	1.68915	2.41712	1.81603	2.08747	2.72147	0.810081	1.43681	0.564271
ENSG00000109805	NCAPG	0.677561	5.98601	5.70233	5.1758e-06	0.00123144	3.89633	4.55753	4	17810979	17844865	+	ensembl_havana	protein_coding		0.0152441	0.641106	74.8693	69.8972	81.8863	64.872	76.0791	52.7766	51.5667	47.8551	7.00971	7.36779	13.4658	16.3296	7.04775	3.61231	2.79139	7.75234
ENSG00000048392	RRM2B	-0.518314	6.65428	-5.69541	5.30408e-06	0.00125127	3.80229	-4.55239	8	102204502	102238961	-	ensembl_havana	protein_coding		0.0116692	0.602533	69.5416	70.0905	69.2597	69.331	117.268	143.282	167.63	166.74	4.9956	11.7681	8.30596	7.24608	9.00951	14.9578	15.8587	22.7789
ENSG00000155363	MOV10	-0.423971	6.58363	-5.65784	5.40457e-06	0.00125455	4.01041	-4.54844	1	112673141	112700756	+	ensembl_havana	protein_coding		0.000191463	0.474635	84.9324	85.1594	75.1809	83.0443	100.77	114.995	119.447	115.223	2.39509	5.40932	0.705825	3.46219	6.89202	6.53567	2.29816	8.04707
ENSG00000158406	H4C8	0.571044	5.78378	5.69192	5.40814e-06	0.00125455	3.91502	4.5483	6	26277609	26285638	-	ensembl_havana	protein_coding		0.0286517	0.753089	44.2119	44.3852	36.1359	38.8332	109.437	79.3007	59.7931	62.6764	6.0259	8.37608	6.96871	6.65257	5.96977	4.49886	2.8969	8.90023
ENSG00000101203	COL20A1	-3.40006	-0.937001	-5.67058	5.67897e-06	0.00130649	1.37929	-4.538	20	63293186	63334851	+	ensembl_havana	protein_coding		0.0248687	0.726519	0.30047	0.240757	0.0423152	0.16356	1.39104	1.85113	2.24745	2.4192	0.0491064	0.285611	0.0649123	0.0795028	0.278509	0.838803	0.754977	0.587869
ENSG00000171848	RRM2	0.528952	7.67051	5.66045	5.77671e-06	0.00131808	3.47743	4.5344	2	10120698	10211725	+	ensembl_havana	protein_coding		0.00276923	0.504454	228.55	215.178	225.872	186.187	295.953	161.083	201.755	155.557	11.2257	18.4836	9.97952	24.3684	67.073	14.8061	20.344	18.2695
ENSG00000132475	H3-3B	0.28055	8.87999	5.65268	5.94006e-06	0.00134434	3.22769	4.52851	17	75776434	75785893	-	ensembl_havana	protein_coding		-0.00821311	0.375296	411.729	338.264	401.685	328.212	663.267	686.327	531.209	551.331	26.7991	6.10565	39.2793	7.56413	53.9876	30.4519	6.71823	9.62427
ENSG00000237649	KIFC1	0.41289	5.52331	5.64783	6.01842e-06	0.00135109	3.80901	4.52574	6	33391823	33409896	+	ensembl_havana	protein_coding		0.0110763	0.596255	52.7056	46.9495	54.5115	41.9749	57.1256	38.1409	44.2962	37.5573	2.15998	8.29329	3.09851	7.62138	2.53757	1.55611	1.01137	2.07325
ENSG00000203760	CENPW	0.59981	3.41977	5.62001	6.34331e-06	0.00140276	3.9264	4.51461	6	126340115	126348875	+	ensembl_havana	protein_coding		0.0139792	0.627777	18.9956	14.0197	19.6116	12.6644	10.525	6.01332	7.17465	5.81004	1.40274	1.5954	1.08773	2.52236	0.80015	0.278807	0.697859	0.44579
ENSG00000137807	KIF23	0.491171	6.03941	5.64218	6.34939e-06	0.00140276	3.7395	4.51441	15	69414246	69448427	+	ensembl_havana	protein_coding		-0.0255956	0.216915	57.6572	49.2645	58.1057	43.4337	115.097	75.1043	82.7777	69.616	4.44898	2.1377	2.08328	7.69484	3.91982	2.74446	6.13413	6.82528
ENSG00000152253	SPC25	0.641067	4.08561	5.59395	6.88643e-06	0.00150943	3.83463	4.49717	2	168834132	168913371	-	ensembl_havana	protein_coding		-0.00520704	0.40947	18.5688	17.4267	18.1706	16.2556	22.8425	16.6879	14.1001	13.9296	2.59346	2.19893	3.83922	1.70322	3.43888	0.745063	0.662067	0.797198
ENSG00000111247	RAD51AP1	0.668174	3.90603	5.58866	7.04328e-06	0.00153175	3.83216	4.49238	12	4538798	4560047	+	ensembl_havana	protein_coding		-0.0130426	0.323504	18.2525	15.6794	18.332	14.3193	18.6085	13.3244	11.703	12.1517	1.39923	1.99653	2.08662	2.38072	1.07538	2.15734	0.584552	2.19558
ENSG00000100749	VRK1	0.414603	6.15281	5.57918	7.21458e-06	0.00155684	3.55011	4.48726	14	96797304	96954846	+	ensembl_havana	protein_coding		0.000971092	0.483587	64.1128	58.5376	65.4098	51.1037	108.038	84.2625	82.5526	71.0169	2.82427	6.82522	5.48109	6.62729	8.01298	7.3952	3.71893	4.79136
ENSG00000137310	TCF19	0.647603	4.3451	5.55991	7.52653e-06	0.00161166	3.72663	4.47823	6	31158547	31167159	+	ensembl_havana	protein_coding		0.00808823	0.56385	19.4654	18.4994	19.1004	16.3016	31.4759	22.2796	19.5786	19.8511	1.98505	2.41334	1.9063	1.47599	7.07949	3.20376	2.17684	2.81134
ENSG00000144028	SNRNP200	0.183439	9.04053	5.55577	7.64462e-06	0.00162445	2.93251	4.4749	2	96274338	96321271	-	ensembl_havana	protein_coding		-0.0279915	0.20164	527.394	507.501	539.234	500.99	585.315	531.247	526.836	500.702	6.46948	17.4597	13.5598	25.7405	24.9142	14.7231	11.6869	18.6007
ENSG00000276903	H2AC16	0.953876	3.348	5.55601	7.80513e-06	0.001646	3.85065	4.47046	6	27865317	27865798	+	havana	protein_coding		0.033766	0.781361	6.26175	6.32724	5.69223	5.49365	28.0583	19.195	13.0255	13.6589	1.07089	0.618727	0.899133	0.345737	4.00631	1.55885	1.57361	1.57559
ENSG00000087088	BAX	-0.495899	5.45292	-5.51147	8.67565e-06	0.00181582	3.52219	-4.44779	19	48954815	48961798	+	ensembl_havana	protein_coding		-0.0191031	0.265324	73.8353	70.5727	73.1073	70.737	23.7618	22.1801	33.2099	29.072	6.5538	1.82818	5.93673	3.0688	2.40568	1.49788	3.07099	1.63402
ENSG00000105968	H2AZ2	0.310485	7.353	5.50531	8.75963e-06	0.00181971	3.16768	4.44572	7	44826791	44848087	-	ensembl_havana	protein_coding		-0.0241868	0.226398	157.867	150.58	158.716	146.627	197.168	187.1	159.8	157.852	10.0978	10.7396	4.72114	12.161	12.5654	5.48701	5.35929	8.78978
ENSG00000064787	BCAS1	-0.984591	4.24168	-5.31858	9.3238e-06	0.00190869	3.52762	-4.43229	20	53936777	54070594	-	ensembl_havana	protein_coding		-0.00592196	0.400805	6.84577	8.83063	6.46384	7.97597	26.3573	61.0233	48.2335	70.5153	0.694172	2.21908	0.7986	1.01634	4.52555	2.99769	4.23079	1.55699
ENSG00000128262	POM121L9P	-3.08679	-2.26988	-5.31853	9.32508e-06	0.00190869	0.362462	-4.43226	22	24251828	24265525	+	ensembl_havana	transcribed_unprocessed_pseudogene		0.00853648	0.56889	0.488053	0.624302	0.490369	0.666758	0	0.0518395	0.175415	0.111961	0.181029	0.111033	0.178869	0.0602042	0	0.0257016	0.092298	0.0542596
ENSG00000261460		-3.68661	-3.12614	-5.4656	9.48839e-06	0.00192794	0.0270347	-4.42852	15	72278867	72351794	+	havana	lncRNA		0.00999083	0.584606	0.219037	0.0870759	0.0619176	0.229617	0.0410382	0.0698023	0.183066	0.0664293	0.0747159	0.0346525	0.0540895	0.074458	0.0334295	0.0361327	0.0613775	0.0306029
ENSG00000261150	EPPK1	-0.404809	7.78312	-5.46896	9.58059e-06	0.00193257	2.98729	-4.42643	8	143857324	143878467	-	ensembl_havana	protein_coding		-0.0512156	0.112956	136.926	132.054	146.224	138.615	336.584	284.947	476.323	350.597	21.5483	13.319	24.4501	17.1227	77.9874	9.69321	69.4109	6.04182
ENSG00000277775	H3C7	0.777658	4.83993	5.46579	1.02811e-05	0.00205896	3.48931	4.41117	6	26250142	26250635	-	ensembl_havana	protein_coding		-0.0260493	0.213488	12.976	13.2465	11.3912	13.761	97.3669	71.0934	49.0829	52.5309	2.44132	1.69046	2.93742	2.54806	12.2124	5.38651	3.48771	3.65233
ENSG00000106462	EZH2	0.372335	6.21148	5.43887	1.04009e-05	0.00206807	3.19158	4.40867	7	148807257	148884321	-	ensembl_havana	protein_coding		-0.027662	0.203519	71.5302	70.9395	70.3239	64.8948	91.4322	86.3552	69.0824	73.4068	6.79922	5.60872	8.95619	7.72132	8.11063	1.3693	3.52334	2.68529
ENSG00000160352	ZNF714	0.43445	5.87321	5.42184	1.07198e-05	0.00211636	3.20425	4.40212	19	21082159	21125270	+	ensembl_havana	protein_coding		0.00602642	0.540153	51.2416	51.4028	55.2781	45.1442	82.5647	64.3776	65.9902	61.1312	1.1853	2.59438	1.03157	4.3365	6.93418	6.08397	5.26391	2.81992
ENSG00000205978	NYNRIN	-1.19361	3.13151	-5.40962	1.10981e-05	0.00217562	3.36941	-4.39459	14	24399003	24419283	+	ensembl_havana	protein_coding		-0.0300002	0.190256	4.95936	4.3094	3.08544	5.41327	10.9039	23.9624	15.2134	31.2451	1.09116	0.492535	0.25271	1.54254	5.89403	1.65196	7.02791	2.14268
ENSG00000124067	SLC12A4	-0.618311	5.99096	-5.37515	1.15793e-05	0.00225409	3.2387	-4.38536	16	67943474	67969601	-	ensembl_havana	protein_coding		0.0231981	0.713278	136.036	139.593	134.477	141.786	21.8861	28.6025	33.2758	36.0396	13.972	8.4027	9.47114	8.40563	2.11619	1.82007	2.57865	3.19078
ENSG00000080986	NDC80	0.725344	4.80822	5.37769	1.22643e-05	0.00237084	3.21819	4.37284	18	2571557	2616635	+	ensembl_havana	protein_coding		-0.02938	0.193705	27.5169	22.8382	27.2912	21.3284	42.9618	34.6607	25.2878	29.4062	2.50859	3.60371	2.15547	5.0983	11.3666	0.579464	0.75585	4.41374
ENSG00000112118	MCM3	0.323613	7.51469	5.36995	1.24708e-05	0.00239414	2.78855	4.36919	6	52264014	52284881	-	ensembl_havana	protein_coding		-0.0105228	0.350207	256.701	271.654	250.619	252.756	154.122	127.651	120.259	123.783	18.9113	22.9423	13.1605	28.3951	24.4379	12.7015	10.3691	18.3553
ENSG00000206075	SERPINB5	-3.46822	-1.21134	-5.2828	1.32348e-05	0.0025234	0.632419	-4.35619	18	63476958	63505085	+	ensembl_havana	protein_coding		0.0114607	0.600256	0.184148	0.107704	0.00809666	0.0256416	2.36547	2.28358	3.8307	3.64814	0.0846292	0.103919	0.0161933	0.0340183	0.549504	0.361298	1.22103	0.129803
ENSG00000181826	RELL1	0.351387	5.5661	5.34887	1.37221e-05	0.00259852	3.06728	4.34826	4	37590800	37686376	-	ensembl_havana	protein_coding		0.00640481	0.544972	73.9423	73.6946	77.4591	75.2982	34.9923	28.8771	28.7934	27.5761	1.8886	1.97249	1.54417	1.61137	2.49563	3.09673	1.05089	1.49252
ENSG00000068489	PRR11	0.454192	7.57759	5.30575	1.48431e-05	0.0027918	2.57661	4.331	17	59155732	59206709	+	ensembl_havana	protein_coding		0.0185439	0.672804	144.186	104.158	143.308	96.7795	404.183	298.477	291.76	250.645	11.3657	13.6954	12.5343	15.9994	66.3922	12.9236	23.9009	17.5998
ENSG00000080546	SESN1	-0.598738	5.08988	-5.29953	1.52467e-05	0.00284847	3.00822	-4.32509	6	108984309	109094846	-	ensembl_havana	protein_coding		0.00612446	0.541237	44.6759	39.2339	45.7032	41.6833	20.7206	26.6914	31.745	31.8429	4.19587	2.91641	3.48915	1.69357	4.94604	1.97031	3.34212	0.531164
ENSG00000078804	TP53INP2	-0.599004	4.36736	-5.27927	1.56217e-05	0.00288462	3.07467	-4.31974	20	34704339	34713439	+	ensembl_havana	protein_coding		0.0129629	0.617233	51.0319	64.5196	61.6075	78.5281	4.82795	5.35666	8.82722	9.42736	5.20668	12.0074	7.58248	14.7852	0.655916	0.465108	1.15575	0.679659
ENSG00000197111	PCBP2	0.17353	9.43992	5.2692	1.56474e-05	0.00288462	2.14489	4.31937	12	53452102	53481162	+	ensembl_havana	protein_coding		-0.00679617	0.39141	471.986	484.011	474.937	502.007	1011.14	1088.86	902.105	1002.26	9.21019	7.41385	11.3411	6.83826	37.0559	22.7751	8.70016	29.6888
ENSG00000196141	SPATS2L	-0.472831	6.8772	-5.28376	1.59444e-05	0.00292003	2.75259	-4.31522	2	200305881	200482264	+	ensembl_havana	protein_coding		-0.00483348	0.41367	356.554	317.98	380.895	315.239	33.6693	41.6027	49.9584	40.3214	31.3359	9.05719	41.5721	11.1555	8.2118	2.64596	10.7727	3.56038
ENSG00000087586	AURKA	0.321855	7.00805	5.26818	1.63366e-05	0.0029594	2.57378	4.30985	20	56369389	56392337	-	ensembl_havana	protein_coding		-0.011169	0.342956	149.14	119.497	146.566	114.751	169.584	109.835	133.147	103.454	7.94265	14.8618	9.47926	18.9854	6.13622	5.28087	2.17784	6.32033
ENSG00000125835	SNRPB	0.279863	7.05409	5.26768	1.6372e-05	0.0029594	2.59652	4.30937	20	2461634	2470853	-	ensembl_havana	protein_coding		0.0101718	0.586662	207.185	195.981	212.134	192.633	106.521	81.6171	89.8603	75.7146	3.79767	14.4687	5.46283	9.56779	10.8537	2.70532	5.87674	4.32281
ENSG00000138160	KIF11	0.374774	6.72637	5.25073	1.71243e-05	0.00307541	2.59264	4.29942	10	92574105	92655395	+	ensembl_havana	protein_coding		-0.0118477	0.335949	109.532	95.4471	104.184	84.3075	150.242	106.649	110.198	100.631	8.30726	13.2353	7.94464	16.9621	6.6387	4.52071	2.30862	11.683
ENSG00000163808	KIF15	0.458698	4.97958	5.24409	1.725e-05	0.00307812	2.85041	4.2978	3	44761721	44873376	+	ensembl_havana	protein_coding		0.0276559	0.74522	41.6437	37.6274	39.075	35.454	35.2998	24.6016	23.9696	22.3505	3.47778	5.29339	4.69725	6.14595	2.87633	2.10101	0.936374	1.19272
ENSG00000130741	EIF2S3	0.221524	7.869	5.23433	1.79687e-05	0.00318595	2.39306	4.28874	X	24054946	24078810	+	ensembl_havana	protein_coding		-0.0178911	0.275139	303.951	302.63	314.342	311.679	183.394	188.604	162.706	176.274	5.3197	10.7187	7.08099	10.1219	4.29532	2.68411	8.83798	5.04205
ENSG00000166508	MCM7	0.341007	7.47341	5.21709	1.85569e-05	0.00326278	2.37232	4.28158	7	100092728	100101940	-	ensembl_havana	protein_coding		0.00892993	0.57351	156.721	146.959	157.471	135.85	261.469	201.791	207.392	189.126	4.38312	7.65692	4.31728	12.8177	40.7564	15.6316	9.69618	28.1858
ENSG00000011426	ANLN	0.390131	6.96419	5.21821	1.86381e-05	0.00326278	2.44683	4.28061	7	36389821	36453791	+	ensembl_havana	protein_coding		0.0218758	0.702756	145.349	111.468	148.785	107.576	167.28	99.4797	130.528	107.912	5.99044	11.0431	5.70217	19.0794	21.733	4.77265	8.3749	11.5588
ENSG00000153044	CENPH	0.615335	3.98445	5.20771	1.87685e-05	0.00326278	2.91323	4.27906	5	69189574	69210357	+	ensembl_havana	protein_coding		-0.0244972	0.224408	12.2798	11.2522	13.2229	10.9116	28.8837	19.8705	20.2465	17.2354	1.37067	0.555209	1.47391	0.747881	1.60101	2.2182	1.14998	2.07363
ENSG00000113273	ARSB	0.488388	5.47712	5.2178	1.88709e-05	0.00326278	2.80619	4.27785	5	78777209	78986087	-	ensembl_havana	protein_coding		0.0103445	0.588629	171.911	183.309	193.542	190.753	15.561	8.39001	12.4613	8.65146	11.1127	5.79781	14.2165	2.97584	4.91977	0.560072	2.70696	0.506223
ENSG00000163347	CLDN1	-0.61489	4.85382	-5.20373	1.94735e-05	0.0033462	2.85107	-4.27084	3	190305707	190322446	-	ensembl_havana	protein_coding		-0.00136851	0.455934	153.611	151.062	146.594	149.216	6.84759	3.48992	10.031	4.8662	9.15747	7.20346	10.8427	6.17484	3.12309	0.511877	4.6533	0.878652
ENSG00000164938	TP53INP1	-0.617823	7.18488	-5.16996	2.10999e-05	0.00360343	2.35076	-4.25292	8	94925972	94949378	-	ensembl_havana	protein_coding		0.0131397	0.619178	111.278	103.864	124.555	122.378	116.103	211.997	194.969	258.455	12.075	10.0483	13.8072	18.6364	41.186	12.5212	29.938	30.7347
ENSG00000111581	NUP107	0.346491	6.41704	5.16902	2.1232e-05	0.00360388	2.43893	4.25152	12	68686951	68745809	+	ensembl_havana	protein_coding		-0.00332536	0.432105	75.9509	71.2618	73.3518	65.144	133.123	97.8925	101.333	85.494	7.64527	9.81589	4.7766	10.7727	6.19348	5.08792	6.53047	7.13838
ENSG00000176225	RTTN	0.639781	4.95785	5.1212	2.28064e-05	0.00384765	2.61616	4.23548	18	70003031	70205726	-	ensembl_havana	protein_coding		-0.0258503	0.214726	44.736	44.3605	48.6891	40.7502	27.6739	21.8592	19.3942	19.2943	3.54817	3.49741	3.32039	6.26499	1.62164	2.59796	1.57423	2.12726
ENSG00000113140	SPARC	2.80144	1.4673	5.05282	2.38327e-05	0.00399657	0.748494	4.22558	5	151661096	151686975	-	ensembl_havana	protein_coding		-0.00434887	0.420544	119.706	122.822	116.84	129.738	0.214384	0.0449288	0.0179371	0.0281291	3.6039	2.93946	5.5146	5.31549	0.081866	0.0368807	0.0358743	0.0354891
ENSG00000166483	WEE1	0.543425	5.91636	5.11209	2.48592e-05	0.00414375	2.39677	4.21607	11	9573670	9593457	+	ensembl_havana	protein_coding		0.0124882	0.610579	78.4624	73.1451	82.3403	68.2442	55.1738	55.0695	39.097	48.2951	4.85376	4.16362	4.19655	6.58186	16.0495	3.2011	4.5411	2.66157
ENSG00000082898	XPO1	0.266165	8.99782	5.10429	2.51808e-05	0.00417237	1.7422	4.21317	2	61476032	61538741	-	ensembl_havana	protein_coding		-0.00696161	0.389177	524.168	487.033	542.806	475.407	591.368	497.035	508.402	480.005	22.2394	42.54	24.0249	56.7675	22.3117	39.7018	6.57687	19.9102
ENSG00000005022	SLC25A5	0.321471	7.26324	5.10223	2.53513e-05	0.00417577	2.11062	4.21165	X	119468422	119471396	+	ensembl_havana	protein_coding		0.0141094	0.628904	173.395	163.874	181.071	174.271	170.833	121.222	142.691	118.654	2.13666	7.98323	9.24493	1.87563	21.393	6.88391	4.38898	13.7677
ENSG00000187514	PTMA	0.213487	9.84021	5.09626	2.58235e-05	0.00422852	1.52063	4.20748	2	231706895	231713551	+	ensembl_havana	protein_coding		0.0338299	0.781693	734.398	708.152	697.844	647.794	1379.65	1239.53	1127.49	1115.95	40.2129	63.3713	54.9974	87.4096	42.7814	46.3616	4.96194	52.4822
ENSG00000088888	MAVS	-0.175142	8.47263	-5.08746	2.63608e-05	0.00429126	1.84773	-4.20282	20	3846799	3876123	+	ensembl_havana	protein_coding		-0.0287417	0.197087	386.36	398.851	383.27	390.999	301.966	327.092	338.403	329.161	11.0607	5.10129	7.42586	3.82558	10.6192	13.8981	5.23778	12.9021
ENSG00000168890	TMEM150A	-0.683304	3.83333	-5.04392	2.72352e-05	0.00440783	2.71377	-4.19543	2	85598547	85603196	-	ensembl_havana	protein_coding		0.013982	0.627821	18.0374	21.2683	18.6829	23.0373	7.47469	9.65451	12.5427	11.5229	2.37896	0.994366	0.892199	2.50834	0.843667	1.02858	0.324559	0.749377
ENSG00000182378	PLCXD1	0.449773	6.18934	5.02568	3.02088e-05	0.00486082	2.15485	4.17189	X	276322	303356	+	ensembl_havana	protein_coding		-0.00893454	0.366874	93.1652	118.415	98.6469	129.297	58.5948	46.598	45.6595	46.5413	9.79818	8.62325	6.47529	10.2844	2.54395	4.06449	4.09262	1.87315
ENSG00000049449	RCN1	0.405582	5.55714	5.03001	3.07341e-05	0.00491693	2.29175	4.16796	11	32091074	32105722	+	ensembl_havana	protein_coding		0.0198691	0.685913	53.7766	57.0587	55.026	55.6435	40.719	51.3861	31.5045	39.2573	1.59399	3.39644	3.71883	1.67058	2.8306	2.29061	2.77766	2.25319
ENSG00000251095		-0.841822	4.57293	-5.01065	3.28583e-05	0.00522673	2.39476	-4.15269	4	89410960	89726752	+	havana	lncRNA		0.0124844	0.610535	48.5532	56.227	53.0891	63.7792	5.50163	11.2422	10.6516	18.8752	4.7085	11.3541	2.81943	9.55485	2.0896	1.62284	2.2297	3.25916
ENSG00000114346	ECT2	0.425558	7.06222	5.00062	3.35867e-05	0.00531223	1.86794	4.14768	3	172750682	172821474	+	ensembl_havana	protein_coding		0.0172111	0.660271	126.744	92.1068	121.805	81.0084	226.473	167.209	162.002	148.905	18.8916	14.1029	16.5419	12.3626	11.9162	4.43019	4.99241	7.41197
ENSG00000115902	SLC1A4	0.773066	5.5257	4.85515	3.46201e-05	0.00544474	2.14312	4.14073	2	64988477	65023865	+	ensembl_havana	protein_coding		0.00769651	0.559827	117.91	118.189	115.519	114.107	21.4735	26.5099	12.2771	16.4733	11.6092	4.55447	9.0835	3.09839	4.25739	1.19469	2.48222	2.82881
ENSG00000130958	SLC35D2	-0.410163	5.01962	-4.85093	3.50346e-05	0.00547899	2.16032	-4.138	9	96313444	96383711	-	ensembl_havana	protein_coding		0.0255355	0.731006	61.579	66.2015	62.9187	69.1957	13.0659	17.3652	17.7018	17.231	2.41469	2.55451	2.48945	0.724449	1.01591	0.727026	0.781597	1.53311
ENSG00000167513	CDT1	0.432008	5.62593	4.9676	3.58201e-05	0.00557052	2.05207	4.13291	16	88803789	88809258	+	ensembl_havana	protein_coding		0.0236482	0.716594	38.8295	36.0263	38.6941	36.0616	81.304	67.0599	59.9736	57.184	2.17637	2.88396	3.70946	3.36547	10.6721	7.93806	5.436	9.42918
ENSG00000092929	UNC13D	-0.562069	5.80031	-4.95521	3.7181e-05	0.00575005	1.9884	-4.12433	17	75827225	75844552	-	ensembl_havana	protein_coding		-0.0175516	0.279007	64.8007	57.0771	65.3453	56.8416	43.8309	44.685	65.2228	56.4358	9.43204	5.93541	12.9401	3.11105	9.40178	6.96568	9.87011	4.71895
ENSG00000161513	FDXR	-0.479055	5.5507	-4.94737	3.74768e-05	0.00576377	2.0339	-4.12251	17	74862497	74873031	-	ensembl_havana	protein_coding		0.0375149	0.799576	105.074	81.6192	110.334	88.8824	20.3866	20.049	29.9406	23.9067	20.4994	9.12139	22.9323	10.8459	1.17362	3.33774	3.3086	1.35177
ENSG00000006704	GTF2IRD1	0.762343	5.44666	4.81144	3.91718e-05	0.00599136	1.94455	4.11231	7	74453790	74602605	+	ensembl_havana	protein_coding		0.0122481	0.60828	37.4464	41.5463	46.5951	37.4168	54.397	52.336	39.8134	44.2375	2.34943	3.54955	2.65538	5.77874	4.95681	6.84904	2.98376	8.86323
ENSG00000101003	GINS1	0.425835	5.97144	4.934	3.94081e-05	0.00599455	1.89972	4.11092	20	25407673	25452628	+	ensembl_havana	protein_coding		0.0146338	0.633966	83.4717	81.1617	85.6412	71.7474	64.3992	44.0223	49.2372	42.87	9.52553	7.48609	3.67864	9.17028	12.0902	3.90566	2.83836	5.60704
ENSG00000282381		1.1855	1.06571	4.7971	4.07915e-05	0.00617126	1.92232	4.10295	7	65269359	65317938	+	havana	lncRNA		-0.0264291	0.211101	2.36129	2.5071	3.12668	2.48735	2.43348	1.84858	1.42832	1.25168	0.165524	0.37952	0.176108	0.774277	0.31545	0.197422	0.375887	0.19063
ENSG00000171960	PPIH	0.496289	4.42791	4.9182	4.10282e-05	0.00617353	2.07856	4.10161	1	42658335	42676758	+	ensembl_havana	protein_coding		0.0182167	0.66971	24.082	23.9151	26.16	22.0884	24.9941	16.9779	19.1451	17.5679	1.26282	2.65862	2.20031	3.24393	4.91895	0.80326	2.47639	0.954614
ENSG00000242247	ARFGAP3	-0.493212	5.04472	-4.91768	4.16829e-05	0.00623832	2.06276	-4.09795	22	42796502	42858106	-	ensembl_havana	protein_coding		0.0196621	0.684034	48.1227	49.1108	49.5295	50.609	18.0246	21.8587	26.1573	23.3641	4.00796	4.30917	2.36964	1.9524	1.52209	1.80908	2.77155	1.6401
ENSG00000110092	CCND1	-0.304702	9.2731	-4.90091	4.23216e-05	0.00630003	1.15586	-4.09443	11	69641156	69654474	+	ensembl_havana	protein_coding		-0.0217151	0.244678	471.798	519.124	493.176	514.538	737.387	645.088	954.19	771.921	25.9062	21.9993	32.9764	32.5046	101.569	17.1343	66.0721	15.1647
ENSG00000112742	TTK	0.505193	5.32271	4.88447	4.52814e-05	0.00670477	1.86113	4.07874	6	80003887	80042527	+	ensembl_havana	protein_coding		4.01534e-05	0.473021	39.8821	30.0201	38.5538	28.0469	65.1077	45.9258	44.0904	40.882	4.36067	7.24944	2.13403	6.77155	10.3648	2.60514	1.19627	3.09695
ENSG00000115641	FHL2	-0.621094	4.23243	-4.86677	4.69045e-05	0.00688153	1.97688	-4.07054	2	105357712	105438513	-	ensembl_havana	protein_coding		-0.0195625	0.261699	17.7098	14.6834	19.2529	17.0446	16.2746	17.3066	27.1964	25.1417	2.98512	1.01439	3.43785	1.07022	3.65682	1.5837	4.99852	1.78734
ENSG00000176208	ATAD5	0.411503	5.36646	4.86766	4.69695e-05	0.00688153	1.82503	4.07022	17	30831966	30895869	+	ensembl_havana	protein_coding		0.00740313	0.556732	53.4686	52.6947	53.3964	46.7429	42.8061	30.3825	32.1488	29.3821	4.19267	4.06673	4.34153	6.34228	5.19741	4.01145	2.32132	3.50182
ENSG00000154767	XPC	-0.315765	6.16305	-4.862	4.77776e-05	0.00689245	1.69725	-4.06624	3	14145147	14178621	-	ensembl_havana	protein_coding		0.00955326	0.580163	60.2057	50.9312	57.7903	54.2964	81.146	91.7187	96.8038	102	6.44038	3.39386	9.59689	1.82547	5.41049	1.37001	3.85364	3.30149
ENSG00000287080	H3C3	0.653316	5.26611	4.85022	4.78239e-05	0.00689245	1.85769	4.06601	6	26045384	26045869	+	ensembl_havana	protein_coding		-0.00939718	0.36179	87.3183	94.0953	73.4616	80.0699	25.6496	19.6794	13.4723	15.3799	7.90907	12.8425	16.1826	14.168	3.14652	1.94339	1.28303	1.1762
ENSG00000020577	SAMD4A	-0.452123	5.75876	-4.86117	4.78845e-05	0.00689245	1.77202	-4.06572	14	54566117	54793315	+	ensembl_havana	protein_coding		0.0191992	0.67937	114.348	103.288	117.915	106.112	26.0301	24.2461	36.721	24.8862	7.71657	12.0919	16.7779	14.022	9.5354	2.72209	14.8048	2.03827
ENSG00000092208	GEMIN2	0.54391	4.45579	4.84103	4.80344e-05	0.00689245	2.02693	4.06499	14	39114285	39136973	+	ensembl_havana	protein_coding		0.0350416	0.787904	29.8052	29.8419	30.8621	27.438	22.552	14.9917	16.0897	13.3032	1.87838	1.48139	1.08231	1.92585	2.49608	0.979277	1.87623	1.54247
ENSG00000128708	HAT1	0.273913	6.21691	4.85209	4.89997e-05	0.0069792	1.64058	4.06035	2	171922448	171983686	+	ensembl_havana	protein_coding		0.0236578	0.716638	78.745	66.293	78.4508	63.7708	93.1346	72.5058	76.6377	70.1374	1.29944	6.75225	3.80161	6.56262	7.81499	1.60774	3.85933	3.86483
ENSG00000133466	C1QTNF6	-0.60303	4.49849	-4.86789	4.91405e-05	0.0069792	2.01121	-4.05968	22	37180166	37199385	-	ensembl_havana	protein_coding		-0.0165085	0.289197	9.28749	11.7549	9.31487	11.0303	41.1313	40.0442	62.2091	61.0209	0.616845	1.93656	1.01154	2.14653	4.05127	2.33716	3.61638	2.88167
ENSG00000204624	DISP3	-2.95072	-0.684313	-4.72655	4.97826e-05	0.00703451	0.484202	-4.05665	1	11479155	11537551	+	ensembl_havana	protein_coding		-0.0410466	0.142333	0.531927	0.177294	0.0636228	0.326845	1.96713	1.992	1.76622	1.99093	0.268363	0.0694489	0.0827533	0.239343	0.454452	0.369919	0.419691	0.203337
ENSG00000189403	HMGB1	0.266554	8.61782	4.83435	5.13983e-05	0.00721368	1.12033	4.04918	13	30456704	30617597	-	ensembl_havana	protein_coding		0.0104782	0.590044	294.754	259.469	280.846	238.083	743.499	531.849	588.976	482.516	9.30762	14.2634	12.3807	26.2074	49.5672	20.9486	28.7541	46.2508
ENSG00000131759	RARA	-0.438315	5.31918	-4.82726	5.15689e-05	0.00721368	1.75449	-4.0484	17	40309180	40357643	+	ensembl_havana	protein_coding		0.00529946	0.531776	23.0703	22.2386	19.5772	21.0567	82.1963	61.6109	93.9003	66.3937	1.35901	1.44664	1.69385	2.249	18.6329	3.26902	12.6556	4.28149
ENSG00000133706	LARS1	0.318862	7.45622	4.82176	5.29149e-05	0.00736495	1.39713	4.04236	5	146110566	146182696	-	ensembl_havana	protein_coding		-0.00488805	0.413095	160.262	160.858	156.791	160.232	206.896	232.485	160.895	181.745	5.16292	7.34844	4.86123	8.99409	22.2688	6.94775	5.30968	6.33887
ENSG00000233098	CCDC144NL-AS1	1.07777	3.39837	4.79603	5.39053e-05	0.00746548	1.97218	4.03802	17	20868433	21002276	+	havana	lncRNA		-0.00330256	0.432392	75.8202	73.6163	71.9624	69.9731	3.32306	1.25979	1.53451	0.912822	4.08651	1.97849	7.16643	3.82362	0.2328	0.265168	0.564915	0.352211
ENSG00000049246	PER3	0.681949	4.29386	4.80672	5.42531e-05	0.00747646	1.85255	4.03651	1	7784291	7845177	+	ensembl_havana	protein_coding		-0.00999191	0.355003	10.995	12.6302	12.0987	12.7158	32.5364	43.5235	22.4144	34.3864	2.03369	1.60227	1.04519	0.975842	4.1037	8.95039	3.06291	7.49674
ENSG00000118640	VAMP8	-0.38147	5.17705	-4.78022	5.58461e-05	0.00765807	1.72893	-4.02971	2	85561562	85582031	+	ensembl_havana	protein_coding		0.00709231	0.553041	22.6804	26.369	23.4124	26.3976	44.7732	51.2355	60.0532	57.798	1.09569	1.40404	1.63635	1.22919	2.44976	2.35014	3.0249	1.90818
ENSG00000147684	NDUFB9	0.267177	6.73323	4.78804	5.71305e-05	0.00776724	1.3982	4.02436	8	124539101	124580648	+	ensembl_havana	protein_coding		0.0255048	0.730763	76.1445	73.0503	80.8258	74.7709	178.349	134.683	157.317	129.903	2.94003	2.73142	1.64635	2.5742	20.0336	2.51267	3.82621	2.95074
ENSG00000129810	SGO1	0.441784	4.80049	4.80317	5.72003e-05	0.00776724	1.73275	4.02407	3	20160593	20186206	-	ensembl_havana	protein_coding		-0.0195031	0.262075	24.5252	20.4103	23.9176	17.5371	49.2161	33.0199	35.1729	30.9524	0.695618	1.95381	1.42682	3.70377	3.19134	1.55059	2.36758	1.42787
ENSG00000138778	CENPE	0.694687	6.49382	4.76666	6.18921e-05	0.00833674	1.37009	4.00548	4	103105349	103198445	-	ensembl_havana	protein_coding		-0.00354582	0.429696	87.5812	72.2685	94.6382	68.0231	140.703	95.944	94.0663	90.9227	8.06693	11.2914	14.9607	17.0013	17.128	11.4965	19.6714	11.5819
ENSG00000143401	ANP32E	0.367395	6.90664	4.76366	6.19933e-05	0.00833674	1.29367	4.00509	1	150218417	150236156	-	ensembl_havana	protein_coding		-0.0284938	0.198479	101.149	99.5381	96.2818	91.5173	200.585	133.734	148.557	127.483	19.4606	14.7521	13.7485	16.3714	18.8799	8.66152	6.74251	7.27267
ENSG00000095015	MAP3K1	-0.330543	6.95	-4.7507	6.38331e-05	0.00854289	1.2978	-3.99817	5	56815549	56896152	+	ensembl_havana	protein_coding		-0.00700653	0.388669	154.072	134.345	149.931	128.315	88.8942	112.099	109.09	127.173	8.47333	7.26692	7.01657	7.14971	6.20976	0.848715	2.99584	11.7583
ENSG00000156504	PABIR2	0.469105	4.82239	4.63234	6.49303e-05	0.00864816	1.53562	3.99414	X	134769566	134797232	-	ensembl_havana	protein_coding		-0.030128	0.189748	24.9805	25.0205	28.3722	22.067	36.9117	31.1932	30.2349	30.3966	0.897607	1.54613	0.587296	2.50527	3.29319	1.26749	1.89717	2.49153
ENSG00000124575	H1-3	0.873116	4.66536	4.74402	6.5847e-05	0.00872849	1.75434	3.99081	6	26234212	26234987	-	ensembl_havana	protein_coding		-0.0367913	0.157055	5.48158	3.35564	4.83642	3.30093	247.54	173.157	119.097	126.561	0.290098	0.644591	0.616132	1.56692	40.53	21.3859	17.3675	3.9871
ENSG00000168944	CEP120	0.394384	5.20413	4.73022	6.7931e-05	0.00896206	1.51046	3.98342	5	123344890	123423592	-	ensembl_havana	protein_coding		-0.00474464	0.41493	39.1165	39.1208	44.0605	38.0623	36.6796	36.7495	31.1178	32.0091	1.77782	0.725194	2.02305	1.8351	6.16848	0.993732	1.09048	1.59168
ENSG00000170312	CDK1	0.377119	5.98695	4.72516	6.84991e-05	0.00899438	1.33797	3.98144	10	60778331	60794852	+	ensembl_havana	protein_coding		0.0263005	0.736665	74.9327	62.3336	74.2462	58.6616	81.9276	53.641	62.4634	48.8026	7.69162	9.59205	6.3569	13.2547	7.46471	2.58625	2.94756	3.79496
ENSG00000111206	FOXM1	0.362796	6.52554	4.7198	6.96864e-05	0.00908206	1.23019	3.97735	12	2857680	2877174	-	ensembl_havana	protein_coding		0.00381707	0.514755	90.2682	75.8857	86.082	72.9364	149.701	89.7717	110.994	83.0139	2.61528	11.5726	2.20481	8.57684	14.8401	6.28726	5.88009	11.0149
ENSG00000117360	PRPF3	0.33134	6.49824	4.75582	6.98193e-05	0.00908206	1.44588	3.9769	1	150321479	150353233	+	ensembl_havana	protein_coding		-0.0238978	0.228696	48.1435	50.196	50.2208	48.7021	179.506	182.548	148.342	155.9	3.46989	0.414914	2.35243	2.14097	13.5907	2.81296	6.39724	2.1792
ENSG00000107968	MAP3K8	-0.694909	3.49855	-4.7119	7.18903e-05	0.00930795	1.87044	-3.96994	10	30434021	30461833	+	ensembl_havana	protein_coding		0.00709328	0.553085	12.4851	13.4245	11.7587	13.7172	7.6425	9.60041	11.5095	11.8338	1.03447	1.58626	0.889379	0.677808	0.9994	0.242	0.925717	1.93075
ENSG00000142731	PLK4	0.659844	5.15046	4.70191	7.31796e-05	0.00936494	1.45466	3.9657	4	127880893	127899224	+	ensembl_havana	protein_coding		0.00591222	0.538805	39.0961	33.3934	38.1465	31.3348	50.5471	33.5314	31.4255	31.6997	6.0968	3.79556	2.99735	5.74825	4.13491	3.87353	3.27479	2.35726
ENSG00000146842	TMEM209	0.351468	5.09032	4.69854	7.33131e-05	0.00936494	1.44321	3.96527	7	130164713	130207770	-	ensembl_havana	protein_coding		0.00559872	0.535445	32.505	29.9537	32.3302	28.8977	44.5717	38.8896	34.7358	33.2685	2.63201	1.50224	1.67826	0.984107	1.46159	1.84953	2.17892	2.25336
ENSG00000112039	FANCE	0.638187	2.94388	4.70153	7.33397e-05	0.00936494	1.67117	3.96518	6	35452338	35467102	+	ensembl_havana	protein_coding		-0.0195638	0.261677	9.86114	8.778	9.84108	9.06233	7.45181	6.95431	4.78019	6.5317	0.352067	0.526946	0.864258	0.884703	0.614125	0.839988	0.73082	1.24319
ENSG00000184575	XPOT	0.590087	7.94491	4.70938	7.5051e-05	0.0095397	1.10973	3.95968	12	64404392	64451125	+	ensembl_havana	protein_coding		-0.0258282	0.214991	136.379	161.681	139.27	162.38	481.772	493.609	326.281	360.383	13.4929	2.77278	11.1272	16.563	52.708	9.3453	51.1149	28.8631
ENSG00000162194	LBHD1	-0.655311	3.82516	-4.74934	7.72352e-05	0.0097727	1.79413	-3.95282	11	62662817	62672267	-	ensembl_havana	protein_coding		0.0818655	0.897279	7.71011	8.40002	6.08262	8.30538	24.2055	25.9555	30.2044	26.7091	1.30741	1.30364	0.400898	0.902347	1.11093	2.25737	1.10442	1.99746
ENSG00000164104	HMGB2	0.523496	6.94941	4.67067	7.91252e-05	0.00996655	1.05803	3.94703	4	173331376	173334432	-	ensembl_havana	protein_coding		-0.021883	0.243684	126.061	115.471	110.159	106.52	174.732	159.154	104.406	119.048	14.6794	20.4869	14.6909	24.2333	49.4376	7.93593	10.5532	11.2109
ENSG00000175643	RMI2	0.383721	5.29392	4.66058	8.13905e-05	0.0101746	1.31023	3.94027	16	11249619	11381662	+	ensembl_havana	protein_coding		0.0134862	0.622892	40.7855	39.0371	40.0855	34.3322	45.9064	43.3944	34.5895	37.8624	2.23194	4.62118	2.68018	3.91118	2.5522	2.18295	4.43024	2.60704
ENSG00000103064	SLC7A6	-0.41692	6.71634	-4.66259	8.15078e-05	0.0101746	1.09283	-3.93992	16	68264516	68301823	+	ensembl_havana	protein_coding		-0.0148032	0.306063	186.827	162.324	179.819	175.933	57.5566	59.3602	73.6795	64.9876	18.8482	12.2383	11.0023	4.19525	16.0131	4.02756	12.2429	4.42746
ENSG00000146733	PSPH	0.548888	5.36041	4.66967	8.27191e-05	0.0102797	1.36772	3.93638	7	56011051	56051604	-	ensembl_havana	protein_coding		0.0057587	0.537368	63.3558	65.954	66.4908	71.3248	28.5716	31.3486	20.2324	23.3396	4.51285	1.03185	4.34661	0.999307	6.58293	1.72906	2.34072	3.4024
ENSG00000137804	NUSAP1	0.430829	5.8133	4.65064	8.34865e-05	0.010329	1.1872	3.93416	15	41320794	41381050	+	ensembl_havana	protein_coding		0.0205843	0.692345	73.1382	60.568	73.8796	55.6701	61.5967	46.6755	46.125	42.6082	3.14308	6.90239	5.23777	8.49227	6.89679	1.61587	7.15995	3.03107
ENSG00000239887	C1orf226	-0.415584	4.72166	-4.63623	8.63698e-05	0.0106384	1.33951	-3.926	1	162378841	162386812	+	ensembl_havana	protein_coding		0.0192248	0.679723	25.0922	25.214	25.8787	25.9945	21.4625	26.0271	29.5429	34.2167	1.23441	0.653178	1.43566	1.49225	2.76482	4.71547	0.74763	4.61543
ENSG00000104472	CHRAC1	0.420026	4.75751	4.63645	8.72221e-05	0.010696	1.33628	3.92364	8	140511311	140517154	+	ensembl_havana	protein_coding		-0.0369916	0.156436	29.8273	28.398	31.9179	27.7359	27.6111	26.0588	22.0968	24.2646	0.819276	1.39369	2.35092	1.77054	2.9435	2.08477	2.14532	1.02194
ENSG00000186481	ANKRD20A5P	0.634197	4.85619	4.62619	8.88822e-05	0.0108518	1.29217	3.91909	18	14179097	14252140	+	havana	transcribed_unprocessed_pseudogene		0.0243681	0.721678	25.8821	23.1475	32.1266	28.2518	32.066	41.9881	25.2942	29.6445	2.90389	2.83199	7.20909	5.92625	8.64005	6.48374	4.15301	6.26835
ENSG00000138587	MNS1	1.107	1.54584	4.62903	8.96649e-05	0.0108996	1.4091	3.91698	15	56421544	56465137	-	ensembl_havana	protein_coding		-0.0101221	0.353964	2.00956	1.75245	2.18715	1.64872	6.38329	5.1038	3.17336	4.17256	0.401726	0.41715	0.389109	0.273532	1.48677	0.334676	0.529357	0.681566
ENSG00000111615	KRR1	0.306493	6.37717	4.61872	9.02349e-05	0.0109212	1.00974	3.91545	12	75490863	75511636	-	ensembl_havana	protein_coding		0.0205793	0.692212	84.2491	75.2099	84.9785	73.4288	105.91	82.9471	86.2318	76.9677	4.49906	0.920821	5.70962	3.13296	13.8313	2.72925	6.75378	3.70539
ENSG00000136305	CIDEB	-2.55055	1.12891	-4.57802	9.07126e-05	0.0109315	0.651884	-3.91418	14	24305187	24311430	-	ensembl_havana	protein_coding		-0.00132013	0.456509	18.3958	23.4399	18.7896	28.4	0.11715	0.243864	0.756935	0.134624	1.34354	1.93319	1.87926	1.74513	0.0946766	0.122968	0.470593	0.11489
ENSG00000173207	CKS1B	0.30648	5.6613	4.61761	9.17534e-05	0.0110092	1.125	3.91142	1	154974653	154979251	+	ensembl_havana	protein_coding		0.040142	0.810009	43.1382	38.2261	41.3638	33.4094	85.34	64.5218	66.0601	52.8903	1.39551	5.64419	2.1052	5.75031	2.6494	1.81642	3.14448	1.12747
ENSG00000163320	CGGBP1	0.337807	6.44554	4.61039	9.30688e-05	0.0111191	1.03526	3.90799	3	88051944	88149885	-	ensembl_havana	protein_coding		0.00769372	0.559805	69.7237	72.9084	72.3357	70.4592	109.352	122.798	89.3121	107.937	4.21411	3.11155	5.29332	1.84404	10.045	4.47227	3.28245	4.99029
ENSG00000167325	RRM1	0.393559	6.47614	4.60519	9.41654e-05	0.0112021	0.951533	3.90515	11	4094707	4138932	+	ensembl_havana	protein_coding		0.0213479	0.698888	103.951	88.6529	100.931	81.8656	111.435	77.417	82.3973	74.6894	5.06181	10.6133	4.82979	9.64658	12.0849	6.00831	5.36134	8.63582
ENSG00000092199	HNRNPC	0.192924	9.16149	4.60153	9.50295e-05	0.0112567	0.384161	3.90294	14	21209136	21269494	-	ensembl_havana	protein_coding		-0.0353358	0.164349	614.242	594.81	602.988	568.553	619.412	560.935	531.548	502.893	6.01615	20.1262	24.1651	40.7442	40.4025	28.4754	14.8973	17.9765
ENSG00000074181	NOTCH3	-1.46604	3.91001	-4.55156	9.55493e-05	0.0112704	1.2285	-3.90162	19	15159038	15200995	-	ensembl_havana	protein_coding		-0.00193797	0.449236	1.57731	1.27867	0.584732	1.66119	196.477	173.46	208.11	201.79	0.562705	0.239876	0.138278	0.707615	11.4311	7.6209	15.5487	13.2708
ENSG00000076242	MLH1	0.334578	5.90993	4.5931	9.71511e-05	0.0114109	1.02522	3.8976	3	36993350	37050846	+	ensembl_havana	protein_coding		0.0315339	0.769734	67.3125	63.3768	67.4699	56.285	69.7618	54.2184	55.2705	51.2731	3.13458	4.29447	3.71164	8.10527	5.033	1.77281	5.18972	3.94372
ENSG00000174938	SEZ6L2	-0.356201	5.84944	-4.58241	0.000100324	0.0117341	1.04256	-3.88981	16	29871159	29899550	-	ensembl_havana	protein_coding		-0.00687562	0.390504	58.5692	60.7873	58.4506	68.718	43.7512	55.0277	55.7531	64.5711	2.64687	3.82117	2.03101	4.61001	5.7006	2.65589	6.4477	2.79059
ENSG00000197153	H3C12	1.32914	2.28286	4.54512	0.000102586	0.011907	1.12824	3.88439	6	27890315	27893106	-	ensembl_havana	protein_coding		0.0312423	0.768275	0.752207	0.848887	0.825455	0.963488	44.6747	32.0291	19.5822	22.4579	0.154897	0.314869	0.119224	0.248911	4.3153	3.72478	2.2195	0.864291
ENSG00000130813	SHFL	-0.895405	2.86482	-4.58394	0.000103229	0.011907	1.36887	-3.88288	19	10086122	10093252	+	ensembl_havana	protein_coding		-0.0131469	0.322288	10.9639	13.8945	10.357	14.7742	2.37913	6.78227	4.0104	6.03696	0.983294	0.525895	0.975515	1.20727	1.24438	0.890015	1.05822	0.426773
ENSG00000279801		-0.469161	3.93835	-4.5688	0.00010348	0.011907	1.25545	-3.88228	17	77444704	77447167	+	havana	TEC		-0.0106209	0.34888	15.88	14.8498	15.9481	14.8707	14.2983	12.0576	19.879	16.0831	0.933632	0.649456	0.464721	1.46895	1.94545	0.930437	1.46226	1.73216
ENSG00000163535	SGO2	0.348038	5.49774	4.56796	0.000103893	0.011907	1.01613	3.88132	2	200510008	200584096	+	ensembl_havana	protein_coding		-0.0305811	0.187692	46.7987	40.4119	49.0592	39.1667	59.4447	42.6428	48.6851	40.4598	3.51429	8.51022	4.0716	7.54875	9.86801	1.3281	2.23216	0.959161
ENSG00000164754	RAD21	0.272193	8.26002	4.56652	0.000103941	0.011907	0.515754	3.8812	8	116845934	116874776	-	ensembl_havana	protein_coding		-0.0135773	0.318	242.544	231.962	232.806	219.353	464.583	429.325	367.231	376.486	15.5238	14.2589	9.62001	18.7027	71.5613	3.5027	17.1767	3.78773
ENSG00000106399	RPA3	0.435135	4.5451	4.56068	0.000105649	0.0120351	1.15256	3.87724	7	7636518	7718607	-	ensembl_havana	protein_coding		-0.0214756	0.246181	21.3508	21.0622	22.3326	20.6586	32.1641	24.7454	25.1269	21.8546	3.29034	1.92901	0.267509	2.49042	4.12874	1.62087	3.80428	0.426205
ENSG00000171943	SRGAP2C	0.307179	5.72322	4.56059	0.000105924	0.0120351	0.984026	3.87661	1	121184811	121392874	+	ensembl_havana	protein_coding		0.280767	0.969584	57.9905	61.0463	60.6329	58.9492	53.9195	46.5193	45.4951	42.4166	1.83231	1.83676	2.90698	4.0569	6.82894	1.18412	4.16039	0.946733
ENSG00000248429	GASK1B-AS1	-0.651563	3.90449	-4.56038	0.000108194	0.0122431	1.28342	-3.87144	4	158170752	158202877	+	havana	lncRNA		0.0221788	0.705564	24.5124	21.6011	22.7263	20.4037	7.78797	9.39982	11.3702	12.7169	2.17166	1.9811	1.4815	2.14871	0.977017	1.81305	0.78986	1.51621
ENSG00000113013	HSPA9	0.219652	8.77752	4.54881	0.000108979	0.012282	0.314266	3.86968	5	138553756	138575675	-	ensembl_havana	protein_coding		-0.0099375	0.355622	466.405	431.637	473.443	435.844	533.122	375.157	464.799	362.682	3.92907	17.593	11.8901	19.5713	93.5821	6.44785	44.396	25.0631
ENSG00000233695	GAS6-AS1	-0.787607	2.2892	-4.54899	0.000109817	0.0123265	1.28846	-3.86781	13	113815630	113845744	+	ensembl_havana	lncRNA		0.0311708	0.767966	2.99231	2.86246	3.71838	2.58654	6.06832	5.38304	13.1401	10.9749	1.13309	1.07048	0.835776	0.852304	1.07445	1.11131	2.5989	0.974978
ENSG00000214826	DDX12P	0.652327	3.21933	4.55639	0.000111168	0.0123941	1.39583	3.86483	12	9418673	9448229	-	havana	unprocessed_pseudogene		0.0953531	0.910232	8.59671	7.12162	9.53839	7.63536	13.5715	10.2928	9.57364	9.63094	0.704371	0.93367	1.19841	0.806038	0.415854	1.22269	0.731963	1.1666
ENSG00000155090	KLF10	0.409658	5.40708	4.54006	0.00011131	0.0123941	0.995463	3.86452	8	102648784	102655725	-	ensembl_havana	protein_coding		0.0488164	0.838966	35.0653	27.0444	42.954	35.184	48.8019	60.1352	44.8769	56.4197	3.41665	1.90441	3.1706	1.53858	5.74148	3.45123	2.24089	4.12723
ENSG00000120539	MASTL	0.458239	5.14235	4.53341	0.000112513	0.0124291	1.00163	3.86189	10	27154824	27187953	+	ensembl_havana	protein_coding		0.0317277	0.770861	27.2644	28.0183	29.2945	24.4672	58.9712	39.9897	46.1182	41.576	2.44772	2.3854	0.662924	2.16956	8.17839	2.93003	1.35127	6.26644
ENSG00000111142	METAP2	0.326669	6.86922	4.43673	0.000112517	0.0124291	0.664815	3.86188	12	95473520	95515839	+	ensembl_havana	protein_coding		-0.0255133	0.217379	107.178	107.369	113.286	104.818	142.473	129.232	120.228	116.095	6.31503	3.14527	5.8145	4.89683	8.84168	6.03442	6.72093	5.88808
ENSG00000242265	PEG10	0.31292	10.2802	4.52094	0.000113562	0.012465	-0.000520116	3.85962	7	94656325	94669695	+	ensembl_havana	protein_coding		0.0318415	0.771502	4187.28	4224.06	3897.36	4344.96	540.23	277.13	405.282	321.309	581.127	129.176	468.94	175.035	54.6742	23.4617	11.9657	14.6109
ENSG00000006625	GGCT	0.326155	5.49505	4.52895	0.000113737	0.012465	0.947305	3.85925	7	30496621	30504841	-	ensembl_havana	protein_coding		-0.00410377	0.423197	27.9657	27.3424	28.7574	25.9901	88.8215	71.0614	72.7548	66.0827	0.259543	0.726649	1.25429	2.39513	13.4997	3.11939	6.17872	3.46589
ENSG00000134684	YARS1	0.484286	6.72932	4.5171	0.000117679	0.0128464	0.792018	3.85091	1	32775237	32817380	-	ensembl_havana	protein_coding		-0.00551771	0.406088	102.062	108.649	104.475	107.144	121.922	129.381	88.808	94.214	8.5076	3.14161	5.40681	2.37644	16.5779	8.16991	10.8015	8.98486
ENSG00000139514	SLC7A1	0.380461	7.73583	4.41757	0.000118723	0.0129097	0.453381	3.84875	13	29509414	29595688	-	ensembl_havana	protein_coding		-0.0209082	0.250536	159.453	160.766	155.593	145.029	331.287	341.068	248.266	265.3	3.57508	3.23887	1.94951	6.44393	30.466	14.1983	30.0171	6.71129
ENSG00000198901	PRC1	0.477868	6.6037	4.52278	0.000122029	0.0132176	0.715929	3.84201	15	90966040	90995629	-	ensembl_havana	protein_coding		0.0980295	0.912995	87.6672	72.1725	90.0513	64.7772	164.748	110.379	121.468	101.311	2.72708	7.84611	5.80425	12.7194	11.4217	11.2602	5.5804	12.1317
ENSG00000197472	ZNF695	0.581884	3.82413	4.5008	0.000124899	0.0134298	1.09822	3.83631	1	246945547	247008093	-	ensembl_havana	protein_coding		-0.0238453	0.229249	11.4102	10.5106	12.7868	10.9174	23.3716	15.6065	17.389	15.7482	0.24143	0.834996	1.90444	2.50392	1.6699	0.975817	2.47897	1.15417
ENSG00000181026	AEN	-0.385222	6.53288	-4.49849	0.000124953	0.0134298	0.687381	-3.8362	15	88621337	88632281	+	ensembl_havana	protein_coding		-0.016995	0.285462	134.961	127.733	139.878	129.526	58.2575	57.7441	78.4545	68.5445	13.0939	4.0315	18.419	9.01366	14.6422	2.8696	8.90247	7.62471
ENSG00000124006	OBSL1	-0.419958	6.73238	-4.50655	0.000126499	0.0135259	0.70888	-3.83318	2	219550728	219571859	-	ensembl_havana	protein_coding		-0.0175058	0.279339	130.751	126.909	130.46	141.643	66.0272	90.7111	87.7696	103.245	8.40306	5.89077	9.56562	13.715	8.07482	2.27147	11.1419	3.88507
ENSG00000089685	BIRC5	0.310525	6.2495	4.49219	0.000126819	0.0135259	0.690941	3.83256	17	78214186	78225636	+	ensembl_havana	protein_coding		0.00512122	0.529455	103.505	88.0692	101.54	82.1296	82.4789	54.5	65.2691	51.7078	3.57516	11.5953	2.41626	12.6211	7.29611	0.729987	5.85946	7.20412
ENSG00000181472	ZBTB2	0.295943	5.70502	4.48489	0.000128995	0.0137054	0.7815	3.82837	6	151364115	151391559	-	ensembl_havana	protein_coding		-0.0185018	0.270364	52.1569	44.7974	52.7036	42.9463	64.5949	57.1769	53.1195	53.3494	4.69589	1.20551	4.00568	2.69074	5.90485	0.764597	1.47256	4.11007
ENSG00000067141	NEO1	-0.48433	6.08742	-4.37786	0.000132684	0.014015	0.670527	-3.82142	15	73051710	73305205	+	ensembl_havana	protein_coding		-0.0167686	0.287252	51.1237	47.8231	38.8978	45.0864	95.6144	111.846	101.637	99.6513	3.7859	4.89471	2.68391	3.68283	3.65266	4.39667	8.05387	10.9637
ENSG00000149636	DSN1	0.57532	4.75666	4.47016	0.000132916	0.014015	0.904683	3.82099	20	36751791	36773818	-	ensembl_havana	protein_coding		-0.0288085	0.196578	39.4655	41.7935	40.0321	37.0659	25.1278	18.1342	17.2619	15.5587	7.72567	5.86791	4.6961	6.51062	1.52823	0.998424	0.757795	2.95276
ENSG00000142002	DPP9	-0.359426	6.4203	-4.45711	0.000137496	0.0144433	0.604316	-3.81263	19	4675224	4724673	-	ensembl_havana	protein_coding		-0.00386264	0.425938	68.9359	69.5333	70.1813	71.3081	97.7187	90.5334	127.501	108.462	3.90051	1.7315	3.77105	3.83443	11.8106	7.5463	2.96396	10.2478
ENSG00000125871	MGME1	0.322672	5.91811	4.45088	0.000139415	0.0145898	0.69987	3.8092	20	17969018	17991122	+	ensembl_havana	protein_coding		-0.00570325	0.403568	99.4092	91.5869	99.6647	88.9466	41.6559	43.4855	33.3777	36.8695	3.53209	3.1887	7.70018	6.02183	3.36945	1.33673	1.8486	1.57215
ENSG00000165868	HSPA12A	0.373941	5.22051	4.44704	0.000142421	0.0148166	0.791874	3.80392	10	116671192	116850251	-	ensembl_havana	protein_coding		0.00643489	0.545436	47.0222	47.4414	53.166	47.317	32.8525	25.3649	28.6392	28.1009	1.83398	2.74555	2.51528	2.61022	3.73748	1.45114	0.936386	2.08235
ENSG00000266680		-0.818331	2.23984	-4.43043	0.000142647	0.0148166	0.998434	-3.80353	6	63571005	63572408	-	havana	lncRNA		0.00942987	0.578748	7.05605	7.80118	6.87624	8.56615	1.89749	2.95176	3.22974	4.27229	0.799375	1.0578	0.601591	1.28994	0.406574	0.232674	0.145814	0.652084
ENSG00000273151		-1.24242	0.561658	-4.34794	0.000144266	0.0149291	0.556457	-3.80074	7	879790	886547	-	havana	lncRNA		0.01799	0.667765	0.802422	0.856224	0.393119	0.730451	3.06634	3.03877	3.62382	3.15142	0.182467	0.0630055	0.123844	0.103332	0.210057	0.277709	0.557216	0.415419
ENSG00000142945	KIF2C	0.467513	5.35288	4.43561	0.000147681	0.0151897	0.698677	3.79494	1	44739818	44767767	+	ensembl_havana	protein_coding		-0.00707549	0.387895	52.1495	46.1584	51.7361	38.717	51.1379	30.7055	36.6935	28.9118	1.64858	6.08172	3.07046	6.96666	2.08118	1.57763	2.84027	4.69753
ENSG00000166881	NEMP1	0.320757	5.77393	4.43942	0.000148319	0.0151897	0.655619	3.79387	12	57055643	57088063	-	ensembl_havana	protein_coding		-0.0185331	0.270209	42.1999	37.9618	43.9075	36.7198	88.8979	68.9828	74.0093	69.4881	0.945932	4.755	1.96228	5.01895	5.48197	2.6637	2.53313	2.37353
ENSG00000130511	SSBP4	-0.415902	4.76569	-4.43082	0.000149484	0.0151897	0.82217	-3.79192	19	18418864	18434562	+	ensembl_havana	protein_coding		0.0199453	0.686487	21.9133	24.323	19.1739	22.6229	30.1612	35.0204	35.3543	35.1248	1.66146	2.13426	1.81333	2.48489	1.03903	1.61849	2.17933	2.65429
ENSG00000173085	COQ2	0.451469	4.03708	4.41989	0.000149775	0.0151897	0.881339	3.79144	4	83261536	83284914	-	ensembl_havana	protein_coding		-0.0253553	0.218175	12.8381	13.5016	14.5076	13.1025	24.1653	19.2045	20.0357	17.314	0.463697	0.420128	0.774219	0.819767	3.05731	1.36026	2.09797	0.537969
ENSG00000275221	H2AC15	0.706788	3.03407	4.4252	0.000150017	0.0151897	0.993636	3.79104	6	27837880	27838375	-	havana	protein_coding		0.000808661	0.481642	10.7284	10.8121	8.31006	10.4336	9.89376	8.2714	4.61414	5.53728	1.53877	1.10604	1.87142	1.52956	1.69995	0.561191	0.44349	0.575766
ENSG00000275342	PRAG1	-0.415893	5.47253	-4.42238	0.000150104	0.0151897	0.720482	-3.7909	8	8317736	8386439	-	ensembl_havana	protein_coding		0.0432228	0.822498	117.291	104.75	119.057	103.182	16.1645	14.7874	21.8803	19.7878	19.2294	15.0726	21.6774	13.139	0.711484	0.85643	1.03456	0.587914
ENSG00000196305	IARS1	0.303851	8.62512	4.42643	0.000150604	0.0151897	0.0821052	3.79007	9	92210207	92293854	-	ensembl_havana	protein_coding		-0.0130907	0.32304	322.303	351.375	321.892	342.463	514.983	556.826	414.765	403.174	12.6385	21.9523	16.3796	18.1452	37.5492	27.8956	43.9525	33.8456
ENSG00000289194		0.622879	2.63773	4.42548	0.000151856	0.0152607	0.996001	3.78801	11	62153730	62154783	+	havana_tagene	lncRNA		0.0392733	0.807003	5.42234	5.14637	6.09649	4.98959	9.61238	6.78767	6.97378	6.03142	0.346163	0.99319	1.20985	0.934854	0.939935	0.713051	1.03441	0.374911
ENSG00000182836	PLCXD3	3.88846	-3.72117	4.4173	0.000153906	0.0154111	-1.54433	3.78468	5	41306952	41510628	-	ensembl_havana	protein_coding		-0.013202	0.321868	0.0211678	0.0883499	0.0820977	0.0456676	0.18697	0.0605261	0.0236551	0.142586	0.0245168	0.0321896	0.0384452	0.053717	0.102621	0.0408714	0.0473103	0.073422
ENSG00000212232	SNORD17	0.641129	5.72443	4.41328	0.000154724	0.0154375	0.652421	3.78336	20	17962710	17962946	-	ensembl	snoRNA		-0.012523	0.328942	83.8324	94.0948	103.304	95.1954	30.4613	33.602	24.183	34.6862	18.3558	11.5355	23.6026	17.9957	4.0071	3.97789	4.65052	4.41899
ENSG00000187017	ESPN	-0.620346	5.07371	-4.40304	0.000156122	0.0155213	0.87108	-3.78112	1	6424776	6461367	+	ensembl_havana	protein_coding		0.00460023	0.523663	35.2739	41.5533	32.4512	47.155	23.0121	30.8911	32.5434	32.7031	2.07692	5.41367	2.24081	6.20141	3.24277	2.43852	2.72126	1.69528
ENSG00000197238	H4C11	0.889448	5.24334	4.31631	0.000157598	0.0155671	0.629548	3.77878	6	27824092	27824480	+	ensembl_havana	protein_coding		1.07109	0.996905	41.2469	45.0329	35.7453	35.2673	58.3395	39.1035	26.6318	31.8864	5.37698	4.61074	7.93818	5.88334	8.48168	7.72538	1.29853	5.14853
ENSG00000156136	DCK	0.596808	4.35122	4.42119	0.000157701	0.0155671	0.894092	3.77862	4	70992538	71030914	+	ensembl_havana	protein_coding		-0.0156768	0.297575	20.5288	18.8076	24.6647	18.9208	25.8379	19.3637	20.559	16.6751	1.52539	3.32006	1.7266	1.88482	2.76713	2.41239	0.808687	1.99032
ENSG00000136982	DSCC1	0.667536	3.82574	4.40524	0.000159306	0.0156036	0.85156	3.7761	8	119833976	119855894	-	ensembl_havana	protein_coding		-0.0272501	0.205597	11.4092	11.5771	12.9411	10.7025	25.6875	13.4905	18.3868	14.7476	1.76102	1.29259	1.62354	2.08002	4.87317	1.14294	1.18652	2.55896
ENSG00000132646	PCNA	0.359166	6.99024	4.40975	0.000159313	0.0156036	0.380383	3.77608	20	5114953	5126626	-	ensembl_havana	protein_coding		-0.0321712	0.178695	274.461	246.891	283.896	240.157	80.3604	51.7423	64.425	57.4414	14.1552	9.02916	8.0591	20.8215	19.7255	5.44806	4.65763	8.30418
ENSG00000184897	H1-10	0.365188	6.37278	4.40231	0.000160161	0.0156036	0.466042	3.77476	3	129314771	129316286	-	ensembl_havana	protein_coding		-0.0210144	0.249762	68.1581	55.4764	60.1391	55.5448	140.119	129.605	95.2111	104.086	4.94193	0.806531	7.74558	3.42018	22.9507	7.17008	5.79885	6.97818
ENSG00000102974	CTCF	0.205718	7.07244	4.40234	0.000160313	0.0156036	0.452861	3.77452	16	67562467	67639177	+	ensembl_havana	protein_coding		-0.00279717	0.439378	128.418	127.79	125.256	121.156	160.959	147.749	136.17	133.654	2.68462	1.5213	2.20794	3.23991	4.60481	3.46698	3.86036	6.46469
ENSG00000101558	VAPA	0.24522	7.28542	4.39614	0.000163338	0.0157687	0.293653	3.76986	18	9914016	9960021	+	ensembl_havana	protein_coding		0.0112771	0.598245	160.861	164.009	165.072	166.293	170.034	142.885	147.228	135.977	6.11031	1.75127	4.93327	8.83085	11.0616	4.09223	6.08425	5.80195
ENSG00000182389	CACNB4	1.34125	3.06199	4.34894	0.000163419	0.0157687	0.797924	3.76974	2	151832771	152099167	-	ensembl_havana	protein_coding		-0.0115817	0.338646	48.44	56.4776	52.5511	58.192	1.71192	1.67659	0.698848	1.54514	3.42897	2.41462	4.12824	2.36871	0.585742	0.582397	0.165251	0.545126
ENSG00000204929		-2.75331	-1.44624	-4.38735	0.000163708	0.0157687	-0.508835	-3.7693	2	65436711	66200373	+	havana	lncRNA		0.00980545	0.582418	0.858182	0.729285	0.489416	0.570055	0.0769442	0.239512	0.318759	0.330005	0.3367	0.288126	0.13263	0.0722184	0.0525075	0.0662618	0.107153	0.222045
ENSG00000151208	DLG5	-0.211271	7.6696	-4.39202	0.000164551	0.0157952	0.192747	-3.76801	10	77790791	77926755	-	ensembl_havana	protein_coding		0.00606247	0.540463	132.519	128.549	134.529	125.081	305.268	267.149	359.235	354.815	8.47964	2.84521	7.2919	8.06385	12.3926	17.4972	24.0937	23.7567
ENSG00000119397	CNTRL	0.674208	5.34155	4.39277	0.000165526	0.0157959	0.627089	3.76654	9	121074660	121177729	+	ensembl_havana	protein_coding		0.0250026	0.727558	50.7561	44.2728	47.412	42.8443	45.1142	41.3846	25.4525	39.0639	6.3977	4.8982	2.55581	3.74879	22.6402	5.11524	6.74517	5.10736
ENSG00000109738	GLRB	-3.00146	-1.18331	-4.38872	0.000165693	0.0157959	-0.358851	-3.76629	4	157076125	157172090	+	ensembl_havana	protein_coding		0.00116168	0.485444	0.287294	0.0170815	0.0585103	0.196274	1.59726	2.50018	2.14712	2.13461	0.0984255	0.0205327	0.097605	0.179253	0.192786	0.577052	0.661478	0.427238
ENSG00000119686	FLVCR2	-0.609514	4.21331	-4.38394	0.000166705	0.0158381	0.770601	-3.76477	14	75578620	75663214	+	ensembl_havana	protein_coding		0.00205694	0.495723	16.5892	18.4013	16.5219	16.073	17.614	17.8159	26.6695	21.3817	1.06293	1.33412	1.83915	1.81627	4.00118	1.62765	3.48576	1.05653
ENSG00000183598	H3C13	0.600369	4.61907	4.42252	0.000167379	0.015848	0.875567	3.76376	1	149813225	149813693	-	ensembl_havana	protein_coding		0.0124462	0.610137	9.98175	11.2057	8.85475	9.01949	88.3579	66.8896	51.747	50.4414	1.7765	1.66797	1.54554	1.32354	2.9113	6.66944	1.80113	3.59947
ENSG00000138092	CENPO	0.457327	5.84897	4.38451	0.000168486	0.0158988	0.488286	3.76211	2	24793136	24822376	+	ensembl_havana	protein_coding		0.0227755	0.710206	65.0853	62.2446	67.5013	51.8026	72.8645	48.482	54.9216	45.9573	5.65551	4.45008	6.79791	4.76136	11.4746	3.55871	7.00373	7.49587
ENSG00000006282	SPATA20	-0.262845	6.10103	-4.38162	0.00016986	0.0159743	0.476682	-3.76008	17	50543058	50555852	+	ensembl_havana	protein_coding		-0.0181027	0.273503	72.4526	77.7052	75.4458	81.6909	50.8231	63.6542	63.5711	69.8135	2.95139	4.61844	7.61081	6.86558	3.4763	1.97629	5.14665	1.59753
ENSG00000205571	SMN2	0.389042	5.40982	4.37949	0.000171003	0.0160277	0.585231	3.7584	5	70049638	70078522	+	ensembl_havana	protein_coding		0.813246	0.993236	48.8292	52.6904	57.2309	43.6899	40.774	33.9333	36.676	33.0239	3.24366	2.13497	4.8333	2.11076	3.0217	1.65496	2.23975	3.50178
ENSG00000121211	MND1	0.621388	3.07834	4.37227	0.000173592	0.0162157	0.843247	3.75464	4	153344649	153415118	+	ensembl_havana	protein_coding		-0.0283751	0.199164	10.8313	9.48249	10.7725	8.38512	10.0692	7.28129	6.48749	6.13076	1.41059	1.71096	1.71127	2.2182	0.789681	0.45414	0.325463	0.509578
ENSG00000101868	POLA1	0.378215	5.86963	4.35931	0.000180482	0.0168029	0.433169	3.74488	X	24693873	24996986	+	ensembl_havana	protein_coding		-0.00538504	0.407392	72.4253	69.2425	72.9856	69.1937	60.9047	44.8139	47.1681	42.8744	5.08584	3.31824	5.52511	5.61132	8.1006	3.84197	3.09694	6.07057
ENSG00000179051	RCC2	0.208037	7.67091	4.35685	0.000181361	0.0168285	0.0874392	3.74366	1	17406760	17439677	-	ensembl_havana	protein_coding		-0.00562622	0.404916	181.46	155.516	182.967	149.594	265.832	264.015	231.811	237.75	9.00606	4.5944	11.2476	3.07295	17.4008	7.97174	3.31353	8.57018
ENSG00000090889	KIF4A	0.451784	5.43577	4.35093	0.000183554	0.0169754	0.476614	3.74064	X	70290104	70420886	+	ensembl_havana	protein_coding		0.0171701	0.659807	64.1198	51.9792	64.3651	46.9863	43.3595	31.9248	31.799	28.7335	4.0329	7.19603	3.12675	9.92435	1.86794	4.06291	2.04348	2.89356
ENSG00000186660	ZFP91	0.240517	6.78049	4.34873	0.000185204	0.0170713	0.239673	3.73839	11	58579063	58621550	+	ensembl_havana	protein_coding		0.0257373	0.732399	117.625	116.163	121.078	116.304	119.456	98.4041	103.997	91.5881	3.38247	1.38135	4.71407	4.21446	16.791	1.60373	7.8497	2.96754
ENSG00000148773	MKI67	0.417713	9.02456	4.35038	0.000187101	0.0171892	-0.264587	3.73582	10	128096659	128126423	-	ensembl_havana	protein_coding		-0.000329082	0.468711	514.633	412.666	450.236	396.427	892.009	571.914	580.188	503.657	21.1574	71.2055	59.6582	83.406	23.881	31.6307	35.2692	57.4962
ENSG00000091436	MAP3K20	0.356884	6.03645	4.34215	0.000189909	0.0173898	0.35801	3.73207	2	173075435	173268015	+	ensembl_havana	protein_coding		0.00871227	0.57068	54.1783	49.0124	53.7254	45.8548	109.589	77.0089	84.4808	75.0862	4.80581	3.885	4.46392	4.88908	9.9419	4.25628	2.21291	5.82067
ENSG00000101255	TRIB3	0.65932	5.63521	4.24236	0.00019369	0.0176779	0.39484	3.72711	20	362835	397559	+	ensembl_havana	protein_coding		0.0113201	0.598554	54.1857	66.8074	56.3873	67.2904	46.1814	56.2792	29.6907	36.4924	2.49347	2.05019	3.98271	5.55464	12.5489	4.80429	4.27048	1.42548
ENSG00000175322	ZNF519	0.40785	4.9052	4.32637	0.000194618	0.0176936	0.51845	3.7259	18	14057457	14132490	-	ensembl_havana	protein_coding		0.00354766	0.511903	25.8826	23.949	26.89	20.1491	46.3964	34.9202	36.5712	33.0253	2.46215	1.10121	1.32423	1.61549	1.46854	2.80656	4.16341	2.17854
ENSG00000230490		-0.897605	3.28658	-4.33267	0.000195134	0.0176936	0.771095	-3.72523	13	33354863	33676820	-	havana	lncRNA		0.0282573	0.749221	14.9222	15.5817	14.2261	16.6023	3.58912	8.20864	6.21802	9.20992	3.59489	1.17831	2.09824	1.59583	1.54382	1.64036	1.00118	1.65877
ENSG00000156509	FBXO43	1.1254	1.37679	4.33108	0.000197166	0.0178198	0.610409	3.72262	8	100133351	100145817	-	ensembl_havana	protein_coding		-0.018315	0.271867	6.317	5.50523	6.31062	5.57823	1.74691	1.3065	0.794565	1.20349	1.15097	0.455938	0.841381	0.738627	0.974093	0.476057	0.40577	0.400365
ENSG00000144554	FANCD2	0.409484	6.68736	4.32267	0.000200196	0.0180351	0.190441	3.71877	3	10026370	10101932	+	ensembl_havana	protein_coding		-0.0118172	0.336214	73.8201	66.0889	76.4319	57.2004	204.949	140.418	160.116	133.006	5.86348	7.56777	3.93776	9.07933	12.6753	5.9174	13.7454	16.5993
ENSG00000096060	FKBP5	0.241302	6.07719	4.31647	0.000201967	0.0181359	0.287765	3.71654	6	35573585	35728583	-	ensembl_havana	protein_coding		5.49912e-05	0.473154	97.7114	90.8097	99.7444	87.6462	57.1245	44.8439	49.354	44.5889	4.05674	5.05007	2.93469	7.92163	5.71376	2.2159	3.96988	3.92607
ENSG00000129351	ILF3	0.184607	8.75886	4.3128	0.000203748	0.0182371	-0.278134	3.71432	19	10654261	10692417	+	ensembl_havana	protein_coding		0.0271494	0.741882	485.984	466.37	480.209	455.087	451.618	371.226	393.142	385.522	8.90047	9.29683	23.3952	7.49994	62.8816	11.3982	44.0217	24.0721
ENSG00000104894	CD37	-4.09635	-2.33499	-4.22132	0.000205369	0.0183233	-0.94322	-3.71232	19	49335171	49343335	+	ensembl_havana	protein_coding		-0.00817092	0.375782	0.301986	0.294899	0.0649765	0.204928	0.143879	0.229822	0.626845	0.208521	0.180066	0.189404	0.0440717	0.289179	0.148179	0.111779	0.287499	0.194024
ENSG00000101986	ABCD1	-0.389839	5.03195	-4.30794	0.000206266	0.0183445	0.45011	-3.71122	X	153724856	153744755	+	ensembl_havana	protein_coding		-0.0203076	0.255686	33.1657	35.1025	34.3278	35.2966	27.3654	26.3222	37.2329	35.2175	2.60396	1.05895	2.0701	3.53137	1.99652	0.823101	4.77261	3.35267
ENSG00000123473	STIL	0.360194	5.54591	4.30701	0.000207172	0.0183664	0.331736	3.71011	1	47250139	47314892	-	ensembl_havana	protein_coding		-0.00347432	0.430602	55.488	47.106	53.478	43.6943	61.2095	35.9452	45.77	38.0187	4.26354	7.20086	6.00008	5.05752	2.45043	2.75697	1.78534	6.12907
ENSG00000285077	ARHGAP11B	0.614325	4.08454	4.29944	0.000211209	0.0186649	0.561979	3.70522	15	30624494	30649529	+	havana	protein_coding		0.313369	0.972988	20.2869	17.9078	21.897	17.6411	19.3413	16.0375	13.5824	12.0534	2.7611	2.43414	2.11669	3.80888	2.3123	0.968692	1.49691	0.877235
ENSG00000189241	TSPYL1	-0.218858	7.42244	-4.29511	0.000212675	0.0187051	0.0543466	-3.70346	6	116267760	116279930	-	ensembl_havana	protein_coding		0.0050854	0.529035	162.44	160.515	162.542	170.038	163.045	176.564	190.59	190.146	3.37142	4.03674	3.57551	8.0061	6.5958	5.37356	9.49586	4.54937
ENSG00000186063	AIDA	0.249004	5.90926	4.29439	0.000213008	0.0187051	0.261515	3.70307	1	222668013	222713210	-	ensembl_havana	protein_coding		0.0196394	0.683835	75.7374	73.821	77.3618	72.4493	56.1437	45.5947	48.3624	44.1658	4.90187	5.67891	3.54095	6.13921	1.58513	0.461633	2.33199	2.46075
ENSG00000111266	DUSP16	-0.371079	7.01842	-4.29267	0.000214339	0.0187361	0.0666942	-3.70149	12	12473282	12562863	-	ensembl_havana	protein_coding		0.0402023	0.810208	148.603	148.266	151.818	142.51	99.4073	113.415	131.584	115.023	16.4542	10.0944	14.0387	10.0479	5.40903	5.79691	15.3438	7.27072
ENSG00000166965	RCCD1	0.571973	4.35995	4.29114	0.000214708	0.0187361	0.521006	3.70105	15	90954881	90963125	+	ensembl_havana	protein_coding		0.0041326	0.518115	18.2778	17.7303	21.4103	16.841	26.742	23.6724	20.803	21.061	0.791399	1.04822	3.24416	1.49318	3.97712	2.18678	1.21466	3.08719
ENSG00000100433	KCNK10	-3.9556	-4.42791	-4.27772	0.000216636	0.0188453	-1.80132	-3.69878	14	88180103	88326907	-	ensembl_havana	protein_coding		0.0173021	0.661443	0.240308	0.00817066	0.0316192	0.0130645	0	0.034483	0.0474142	0.0899518	0.216201	0.0163413	0.0632385	0.026129	0	0.068966	0.0421502	0.0617467
ENSG00000072571	HMMR	0.465564	5.6608	4.2853	0.000219404	0.0189757	0.252845	3.69556	5	163460203	163491941	+	ensembl_havana	protein_coding		0.0325561	0.77515	57.5871	42.3099	57.4086	38.3524	72.039	50.8568	51.5554	44.8588	4.24905	6.4867	4.05169	8.68363	14.668	5.82839	5.62734	4.00562
ENSG00000176658	MYO1D	0.385494	6.17215	4.28684	0.000220227	0.0189757	0.295515	3.69461	17	32492522	32877177	-	ensembl_havana	protein_coding		0.0231515	0.71288	59.3944	65.349	64.4297	67.7234	88.1154	87.4324	72.7668	77.8224	3.91823	4.16742	4.64333	3.42841	7.34976	4.55083	5.71988	3.74111
ENSG00000182628	SKA2	0.315534	6.60807	4.3138	0.000220558	0.0189757	0.240493	3.69423	17	59109857	59155260	-	ensembl_havana	protein_coding		0.0189094	0.676673	52.1294	46.919	53.3717	42.424	229.812	195.284	188.768	176.368	2.81119	2.84187	3.32566	5.01044	11.0819	6.17306	5.02466	7.23975
ENSG00000221823	PPP3R1	0.221236	6.79292	4.28204	0.000220862	0.0189757	0.0577179	3.69388	2	68178857	68256237	-	ensembl_havana	protein_coding		0.019747	0.684542	120.502	118.685	125.444	115.711	122.037	91.8017	108.888	91.4099	2.63596	5.70305	5.33128	4.1448	16.4602	3.06187	8.7701	7.14858
ENSG00000140526	ABHD2	-0.642024	7.62064	-4.25961	0.000223374	0.0191079	-0.0436668	-3.691	15	89087459	89202355	+	ensembl_havana	protein_coding		-0.0176303	0.278123	76.8844	62.7867	74.7233	61.2598	371.872	614.525	565.136	824.355	9.79318	6.64697	15.1714	1.58583	37.4639	64.6984	97.9376	59.9615
ENSG00000070540	WIPI1	-0.475065	4.2222	-4.26353	0.000223773	0.0191079	0.501196	-3.69055	17	68420948	68457513	-	ensembl_havana	protein_coding		0.00697596	0.551736	27.874	30.5076	28.2913	31.7398	9.07898	11.4761	12.903	14.5013	0.944223	3.72608	1.02401	3.03036	0.627334	0.838302	1.50257	1.13046
ENSG00000183814	LIN9	0.492783	3.66783	4.27622	0.000225497	0.0191962	0.546441	3.68859	1	226231149	226309869	-	ensembl_havana	protein_coding		0.018519	0.672539	12.6556	11.2517	12.971	10.8146	17.3829	13.8031	12.5943	11.54	0.715242	1.46363	1.16274	1.31214	1.12195	0.668112	0.379781	2.54635
ENSG00000140548	ZNF710	-0.65092	4.94595	-4.18466	0.000227409	0.0192999	0.324468	-3.68644	15	90001324	90082206	+	ensembl_havana	protein_coding		-0.0129214	0.324521	23.9619	25.5675	22.4344	24.5499	34.5105	35.7291	51.2499	39.5555	4.02931	1.67377	3.4831	1.7505	4.0009	4.16624	4.80994	3.52699
ENSG00000130508	PXDN	-2.97916	1.31465	-4.18303	0.000228437	0.0193282	-0.723861	-3.6853	2	1631887	1744852	-	ensembl_havana	protein_coding		-0.0211517	0.248679	0.19674	0.0218354	0	0.0164401	149.171	128.199	163.985	149.825	0.178716	0.0284755	0	0.0328802	4.8214	6.28942	3.52509	6.19613
ENSG00000196576	PLXNB2	-0.240559	7.91817	-4.26419	0.000231397	0.0195025	-0.200413	-3.68202	22	50274979	50307646	-	ensembl_havana	protein_coding		-0.00599593	0.399788	255.182	225.577	254.289	236.048	213.145	247.488	251.006	260.473	36.6424	22.4226	20.9477	14.1177	5.92486	9.67582	12.6361	8.64384
ENSG00000128944	KNSTRN	0.39619	4.82226	4.26587	0.000231897	0.0195025	0.347741	3.68147	15	40382721	40394288	+	ensembl_havana	protein_coding		0.0143731	0.631513	32.3279	27.1958	34.3325	26.0063	35.2514	23.4148	28.476	22.6088	1.94877	2.80838	1.9144	3.72	1.35112	1.10209	1.87806	2.62616
ENSG00000161010	MRNIP	-0.343983	5.18896	-4.25948	0.000233773	0.0196011	0.312382	-3.67941	5	179835133	179862173	-	ensembl_havana	protein_coding		0.00648193	0.545989	29.3981	27.9362	26.3881	26.7116	42.7837	49.6364	48.4834	53.1009	2.18257	2.57524	1.53839	0.83346	5.56718	0.775583	2.40488	1.16657
ENSG00000085185	BCORL1	-0.743089	3.88653	-4.23503	0.000237752	0.0198748	0.522877	-3.6751	X	129981107	130058071	+	ensembl_havana	protein_coding		0.00855081	0.569044	24.323	23.0657	21.6463	20.9553	8.32377	8.28743	12.5128	10.8516	3.7621	2.3643	1.05546	2.4002	1.24715	1.50875	2.31856	0.183766
ENSG00000177602	HASPIN	0.548151	3.77143	4.24717	0.000240112	0.0199561	0.44714	3.67258	17	3723903	3726699	+	ensembl_havana	protein_coding		-0.00406351	0.423573	13.0613	12.1801	13.7832	10.554	22.7841	12.3682	16.3649	11.7748	0.86532	0.793417	0.421543	0.997609	5.29214	0.25049	1.45497	2.77274
ENSG00000215695	RSC1A1	-0.671981	3.74112	-4.26979	0.000240158	0.0199561	0.598653	-3.67253	1	15659713	15662033	+	havana	protein_coding		0.499957	0.98404	18.841	16.6441	14.187	17.2879	9.75133	10.4592	11.7802	11.3895	1.97166	0.381323	0.764854	2.02296	1.38918	1.48874	1.13415	2.15681
ENSG00000111445	RFC5	0.391755	4.98822	4.23804	0.000247833	0.0204786	0.259281	3.66449	12	118013588	118033130	+	ensembl_havana	protein_coding		0.0481448	0.83711	26.9766	26.1138	27.3188	23.7877	51.532	34.3703	39.6165	32.9841	1.49397	2.77871	2.1802	2.2886	6.80539	2.43995	2.32981	6.07003
ENSG00000196081	ZNF724	0.407607	4.71428	4.23489	0.000248597	0.0204786	0.295751	3.6637	19	23221599	23250394	-	havana	protein_coding		0.0210927	0.696633	17.6105	17.5782	19.4776	14.0516	54.6792	33.3688	45.4719	33.2021	0.568252	1.46989	1.57221	2.28702	11.0553	0.804724	5.38557	3.81771
ENSG00000267374	MIR924HG	0.528526	3.83573	4.23592	0.000249069	0.0204786	0.434293	3.66322	18	39206917	39800322	-	havana	lncRNA		-0.00628564	0.396693	15.5487	15.4643	16.3348	13.9791	16.5967	13.4483	12.0674	11.9608	1.76057	1.80586	1.44782	1.8165	1.97818	1.66458	0.670025	1.18955
ENSG00000263020		3.98884	1.3559	4.15142	0.000249389	0.0204786	0.329095	3.66289	6	31666102	31673546	+	havana	protein_coding		1.03339	0.996419	1.78959	4.19241	4.34182	2.87873	5.60504	2.81148	3.44676	2.35705	2.77321	1.71404	0.542611	1.22137	1.93156	1.89427	1.32358	0.84607
ENSG00000183763	TRAIP	0.769773	3.19795	4.24961	0.000255405	0.0209109	0.657599	3.65678	3	49828601	49856574	-	ensembl_havana	protein_coding		-0.0116798	0.337585	12.2841	13.0504	13.3064	12.2886	9.60158	6.18286	6.07104	5.53659	0.4994	1.16496	1.07604	1.69493	1.2639	1.50751	0.290936	1.12824
ENSG00000271127		-0.787508	3.02629	-4.21595	0.000256584	0.0209458	0.511224	-3.6556	22	15794901	15797909	+	havana	transcribed_unprocessed_pseudogene		0.62722	0.988461	14.0093	16.3003	12.3665	13.5465	3.45997	5.45539	5.3604	5.20951	1.87431	2.10781	0.843031	1.96682	0.422431	1.05049	0.594628	1.06035
ENSG00000165244	ZNF367	0.475563	4.28672	4.22054	0.000257953	0.0209542	0.331209	3.65423	9	96385941	96418370	-	ensembl_havana	protein_coding		-0.00135635	0.456111	14.6387	14.3509	14.8141	13.482	35.3404	25.2945	25.7773	22.5793	1.75302	1.57202	0.444208	0.863186	6.62538	3.41726	1.58816	3.94502
ENSG00000054654	SYNE2	0.295196	8.43026	4.21728	0.000258192	0.0209542	-0.382913	3.65399	14	63761899	64226433	+	ensembl_havana	protein_coding		-0.00283348	0.439002	180.745	181.492	173.915	177.126	714.616	745.083	559.675	674.013	2.04367	12.5838	8.11754	13.7141	55.941	22.0439	58.5007	35.3299
ENSG00000172167	MTBP	0.661818	3.934	4.22135	0.000260363	0.0210382	0.467437	3.65185	8	120445400	120542133	+	ensembl_havana	protein_coding		-0.0132494	0.321294	13.4971	13.3273	15.0718	13.5715	20.8906	16.8913	14.8778	15.8616	2.50362	0.531403	1.01532	1.82076	3.52403	1.08499	0.951321	1.33899
ENSG00000031691	CENPQ	0.522868	3.27609	4.2181	0.000260739	0.0210382	0.446918	3.65147	6	49463370	49493107	+	ensembl_havana	protein_coding		-0.0194005	0.262981	11.445	10.9418	12.1122	10.8642	11.0981	7.24846	8.14879	7.32751	0.795683	1.15428	1.45855	1.62362	0.613335	1.42801	0.466505	0.456675
ENSG00000140511	HAPLN3	-2.54057	-0.686924	-4.2136	0.000263231	0.0211507	-0.707117	-3.64903	15	88877294	88895597	-	ensembl_havana	protein_coding		0.00687267	0.550189	0.241438	0.157663	0.0454437	0.127116	1.95652	3.9773	2.57422	4.88523	0.137674	0.0529168	0.0534235	0.0933825	0.821027	0.63182	0.821201	0.534225
ENSG00000254692		-6.71909	-1.04334	-4.13136	0.000263652	0.0211507	-0.956989	-3.64862	14	24189157	24213473	-	havana	protein_coding		1.06488	0.996839	1.21111	1.75464	0.702787	1.24617	0.147403	1.07561	0.617736	0.641915	0.252184	0.898943	1.14799	0.382184	0.294806	0.431996	0.222351	0.644038
ENSG00000104756	KCTD9	0.350564	5.25709	4.20246	0.00026518	0.0211832	0.1596	3.64714	8	25427847	25458476	-	ensembl_havana	protein_coding		0.018348	0.671014	45.903	42.2394	50.9847	41.8522	36.4424	32.3773	31.7088	29.742	2.93856	2.63333	3.91892	1.62456	2.71624	1.99764	1.65619	1.00902
ENSG00000010292	NCAPD2	0.277648	7.53255	4.21239	0.00026558	0.0211832	-0.268704	3.64675	12	6493356	6531955	+	ensembl_havana	protein_coding		-0.0175864	0.278609	190.663	162.025	182.313	153.8	240.168	194.803	189.054	182.734	9.74645	9.8335	3.9176	17.6261	21.7748	7.48374	14.7303	11.1177
ENSG00000164109	MAD2L1	0.5169	5.49787	4.21076	0.000266853	0.0212224	0.103535	3.64552	4	120055623	120066858	-	ensembl_havana	protein_coding		0.0192105	0.679524	52.103	47.2795	53.79	42.4797	59.5898	35.8002	42.6111	35.3247	3.79289	7.18268	8.88037	6.60268	3.24865	2.7216	2.33818	5.19327
ENSG00000277027	RMRP	1.16262	8.78953	4.20947	0.000267595	0.0212224	-0.528374	3.6448	9	35657754	35658017	-	ensembl	ribozyme		1.72618	0.999558	373.32	487.725	563.692	472.646	523.481	530.248	348.265	480.555	148.187	208.176	302.01	97.4658	184.157	173.865	113.427	106.237
ENSG00000164111	ANXA5	0.249599	7.46308	4.19496	0.000271252	0.0214512	-0.260999	3.64131	4	121667946	121696995	-	ensembl_havana	protein_coding		-0.0301748	0.189483	289.74	257.612	300.084	255.397	121.377	116.462	105.883	110.328	19.7823	6.49336	24.1899	7.6281	6.0907	4.27543	1.96709	2.94416
ENSG00000130402	ACTN4	-0.246541	8.45026	-4.20244	0.000272686	0.0215036	-0.498547	-3.63995	19	38647649	38731589	+	ensembl_havana	protein_coding		-0.0123974	0.330202	429.175	424.464	428.921	416.608	298.257	255.801	353.26	261.657	23.8861	8.62464	28.2984	9.86404	60.1642	10.9597	41.1018	10.8107
ENSG00000065060	UHRF1BP1	0.260901	6.98947	4.19852	0.000277594	0.0217738	-0.11529	3.63536	6	34792083	34877514	+	ensembl_havana	protein_coding		0.0224529	0.70773	161.701	163.243	159.4	160.29	105.05	113.613	85.8358	98.8519	5.43611	2.04807	4.49086	3.26635	10.5019	3.93813	4.06633	2.92572
ENSG00000198830	HMGN2	0.235601	7.77154	4.19758	0.000277678	0.0217738	-0.337234	3.63528	1	26472440	26476642	+	ensembl_havana	protein_coding		0.00196621	0.494463	143.765	133.102	140.405	126.105	414.089	348.337	343.719	315.565	12.2917	12.7852	12.6689	18.5056	16.8422	10.9661	16.2298	20.3116
ENSG00000151012	SLC7A11	1.25911	6.20723	4.20007	0.000281304	0.0219962	0.0489024	3.63194	4	138164097	138242349	-	ensembl_havana	protein_coding		0.0170701	0.658061	69.4371	81.1314	73.799	75.2721	98.9545	121.055	39.0262	70.7861	7.74638	6.44908	2.04398	7.98231	51.8225	4.89963	7.12012	8.70545
ENSG00000121644	DESI2	0.349539	5.53609	4.1757	0.000282883	0.0220578	0.0747334	3.63049	1	244653103	244709033	+	ensembl_havana	protein_coding		0.016101	0.649616	60.8206	69.1687	61.3113	63.478	38.3177	35.762	30.2836	31.8434	4.29816	2.56125	2.16791	4.93664	2.43653	2.66268	1.14756	1.94465
ENSG00000272829		2.03067	-1.58179	4.10423	0.000284231	0.022101	-0.733004	3.62926	22	20981361	20981755	-	havana	lncRNA		0.0478228	0.836292	0.130068	0.34956	0.563822	0.261547	0.382411	0.30919	0.405756	0.394352	0.0654357	0.0616414	0.102522	0.0821554	0.023486	0.202018	0.145695	0.128715
ENSG00000136938	ANP32B	0.213845	7.85227	4.18577	0.000287005	0.0222545	-0.383837	3.62676	9	97983341	98015943	+	ensembl_havana	protein_coding		0.0124268	0.60996	181.63	182.883	173.066	167.611	342.445	327.172	280.412	270.79	7.45849	9.80405	10.3627	16.2961	13.9322	3.78137	16.0189	8.09776
ENSG00000065911	MTHFD2	0.665174	7.72786	4.16832	0.00029031	0.0224334	-0.3382	3.6238	2	74186172	74217565	+	ensembl_havana	protein_coding		-0.0110648	0.344106	121.064	139.584	130.517	131.194	392.12	459.865	257.679	316.851	4.05254	17.3602	5.38729	12.245	110.295	13.4208	8.41085	39.6353
ENSG00000122566	HNRNPA2B1	0.157386	9.95765	4.17668	0.000292144	0.0224334	-0.965517	3.62217	7	26171151	26201529	-	ensembl_havana	protein_coding		0.00151406	0.489135	979.027	882.16	960.814	862.381	1311.79	925.034	1156.72	960.487	30.8421	69.4112	18.6128	68.4548	42.461	31.9823	47.2794	81.4134
ENSG00000181163	NPM1	0.22249	10.0281	4.17467	0.000292524	0.0224334	-0.983747	3.62183	5	171387116	171411810	+	ensembl_havana	protein_coding		0.00433613	0.520524	1026.55	974.692	1031.88	947.643	1327.85	993.179	1144.01	977.615	16.0671	54.7752	18.0986	89.4065	237.216	15.8234	85.9176	73.4697
ENSG00000056736	IL17RB	0.491721	4.7154	4.18208	0.000292536	0.0224334	0.299615	3.62182	3	53846568	53865794	+	ensembl_havana	protein_coding		-0.0119106	0.335175	82.95	92.1186	86.2989	95.882	8.73198	8.01045	6.46917	8.30262	5.86513	4.9363	8.04473	2.70949	2.14753	1.65426	0.868534	0.890702
ENSG00000143153	ATP1B1	0.374027	6.58755	4.18075	0.000296956	0.0227098	-0.0370115	3.61794	1	169105697	169310992	+	ensembl_havana	protein_coding		-0.018143	0.273193	302.285	304.262	343.072	347.01	31.6122	29.9261	27.7146	26.0331	12.3281	11.3899	23.331	25.5564	5.04552	2.44345	3.50506	1.03737
ENSG00000269680		-2.37929	-2.19109	-4.16469	0.000300246	0.0228985	-1.10235	-3.61509	19	6748293	6751467	-	havana	lncRNA		0.0182246	0.66982	0.175227	0.154076	0.0609587	0.0953387	0.276206	0.380436	0.592583	0.403647	0.073298	0.0304014	0.0378426	0.0915764	0.158056	0.117115	0.144196	0.0835197
ENSG00000170421	KRT8	-0.31404	10.8771	-4.16256	0.000302896	0.0230375	-1.188	-3.61281	12	52897187	52949954	-	ensembl_havana	protein_coding		0.000717407	0.480647	1051.22	907.844	1021.47	876.451	3233.16	3874.19	3919.98	3804.52	131.17	25.5261	120.586	30.2252	372.096	231.875	186.785	145.417
ENSG00000279693		-2.81891	-2.42123	-4.07991	0.000304011	0.0230429	-1.29837	-3.61186	16	68367325	68370262	-	havana	TEC		0.00186971	0.493468	0.111902	0.0685587	0.0442571	0.0891668	0.187576	0.457549	0.53449	0.633268	0.0444945	0.0609073	0.0511352	0.0567881	0.0221087	0.104052	0.133941	0.117186
ENSG00000183856	IQGAP3	0.378066	5.83412	4.17255	0.000304623	0.0230429	-0.0493713	3.61134	1	156525405	156572604	-	ensembl_havana	protein_coding		-0.0318741	0.180221	55.8407	41.406	54.5985	37.4677	86.3346	72.2075	64.917	59.747	3.47429	5.64591	2.78279	4.84298	2.90417	4.83223	5.0109	4.89535
ENSG00000134057	CCNB1	0.277905	6.98523	4.15647	0.000307695	0.0232122	-0.335674	3.60873	5	69167135	69178245	+	ensembl_havana	protein_coding		0.0167853	0.65574	145.927	107.34	145.592	103.221	174.249	109.626	143.499	105.799	11.4009	13.2332	20.9965	14.9666	9.24493	7.89533	8.04568	6.36521
ENSG00000006634	DBF4	0.383143	5.22596	4.15384	0.00030922	0.0232372	0.0127381	3.60745	7	87876216	87909553	+	ensembl_havana	protein_coding		0.00721305	0.554831	34.2274	34.8371	35.2042	32.8824	51.9862	37.5014	40.9278	35.7974	3.25228	3.19079	4.94369	3.16323	4.80965	2.04235	5.09288	2.27332
ENSG00000150527	MIA2	0.283945	6.96503	4.15634	0.000309696	0.0232372	-0.235617	3.60705	14	39230231	39388513	+	ensembl_havana	protein_coding		-0.0175168	0.279294	219.048	227.269	217.222	242.932	73.3513	84.1354	59.499	62.5588	14.0681	7.51904	9.74239	13.3845	10.1251	7.8053	5.1784	3.57902
ENSG00000051825	MPHOSPH9	0.411928	6.07744	4.1555	0.000311042	0.0232755	-0.113642	3.60593	12	123152320	123244014	-	ensembl_havana	protein_coding		-0.00291713	0.437897	62.0465	63.2123	63.719	62.1138	92.4253	66.7452	71.4523	64.5567	5.83267	8.54617	5.50205	5.7873	2.78181	1.67542	3.91201	8.12403
ENSG00000135913	USP37	0.313832	6.31885	4.15068	0.000311928	0.0232792	-0.166288	3.60519	2	218450251	218568351	-	ensembl_havana	protein_coding		-0.0256502	0.216428	71.871	77.3663	74.1592	70.8926	95.1977	90.1224	79.0651	84.2339	6.54018	5.12167	3.21041	5.05286	9.60127	5.55151	2.41706	5.99154
ENSG00000216775		0.588803	3.37571	4.13779	0.000312883	0.023288	0.303275	3.60439	6	52664366	52669155	+	havana	transcribed_unprocessed_pseudogene		0.0549074	0.854484	26.0143	28.2522	26.5115	26.1371	4.84623	4.23891	3.26936	3.99319	3.14906	1.6291	2.73528	2.60021	0.581925	0.272647	0.371903	0.694916
ENSG00000123933	MXD4	-0.600906	5.49664	-4.14929	0.000314498	0.0233133	0.00650771	-3.60306	4	2247432	2262109	-	ensembl_havana	protein_coding		0.00952119	0.579787	40.0543	38.3142	36.0646	43.8647	39.2552	58.8047	52.8232	60.9347	3.79593	2.65603	4.51451	4.72187	9.62028	6.23772	6.13264	3.48563
ENSG00000151725	CENPU	0.408879	5.01719	4.14931	0.000314897	0.0233133	0.0529672	3.60273	4	184694085	184734130	-	ensembl_havana	protein_coding		-0.0238236	0.22936	27.9483	24.3998	25.5889	22.3673	53.0858	40.9643	36.5028	39.5869	2.08805	0.709288	1.11769	3.34237	4.01081	2.58938	1.35741	3.72575
ENSG00000138095	LRPPRC	0.196873	9.16168	4.14533	0.000317496	0.0234433	-0.795908	3.60059	2	43886224	43996226	-	ensembl_havana	protein_coding		0.0172404	0.66058	711.303	709.244	723.977	684.585	523.308	457.116	465.711	417.634	35.177	32.6103	16.9218	16.1322	30.7792	20.2989	23.6681	8.57661
ENSG00000113407	TARS1	0.304619	7.49757	4.13706	0.000319271	0.023512	-0.419571	3.59914	5	33440696	33468091	+	ensembl_havana	protein_coding		0.00424442	0.519331	147.518	144.591	149.094	141.595	252.902	245.628	206.688	198.813	7.07907	7.20896	4.73564	11.0119	14.6394	13.9995	16.294	15.3252
ENSG00000008735	MAPK8IP2	-0.749341	1.61993	-4.1414	0.000322001	0.0236139	0.29303	-3.59693	22	50600793	50613981	+	ensembl_havana	protein_coding		-0.0365844	0.157806	5.75999	6.31488	5.24644	6.8393	1.4915	1.31373	2.30055	1.32942	0.693572	0.334462	0.44623	0.764949	0.336169	0.194002	0.29702	0.0814765
ENSG00000123219	CENPK	0.489091	4.26663	4.13584	0.00032235	0.0236139	0.122047	3.59664	5	65517766	65563168	-	ensembl_havana	protein_coding		0.0120249	0.605937	24.7058	24.5957	26.5487	21.5854	18.6428	15.9025	14.354	13.1679	3.6186	2.97293	3.87345	4.20089	0.920709	0.800198	1.51055	0.606196
ENSG00000122026	RPL21	0.179548	8.5794	4.13308	0.000326434	0.0238502	-0.696374	3.59337	13	27251362	27256691	+	ensembl_havana	protein_coding		-0.0103649	0.351467	327.316	307.889	336.044	305.374	492.066	470.11	446.413	433.726	12.8398	15.8345	15.3481	20.3684	48.004	13.9089	33.5375	20.2268
ENSG00000100345	MYH9	-0.263139	9.50451	-4.12979	0.000330068	0.0240366	-0.94383	-3.59048	22	36281280	36388010	-	ensembl_havana	protein_coding		0.00995245	0.584098	919.415	890.664	905.224	842.264	588.364	539.438	698.312	581.377	68.86	62.0988	88.464	41.4416	83.8167	18.1308	151.183	56.7405
ENSG00000111647	UHRF1BP1L	0.33746	5.66761	4.12835	0.000330712	0.0240366	-0.106972	3.58997	12	100028455	100142874	-	ensembl_havana	protein_coding		-0.000928007	0.460952	50.3613	51.2784	50.6867	50.607	57.7118	52.0678	45.756	49.4599	2.38785	1.43688	4.90805	4.23441	3.90866	4.93512	0.522884	3.40905
ENSG00000126216	TUBGCP3	0.330795	5.04655	4.12261	0.000338145	0.0245129	-0.0274993	3.58417	13	112485011	112588205	-	ensembl_havana	protein_coding		-0.000904294	0.461084	40.77	40.9981	40.5771	39.6607	32.5686	26.1504	25.8	24.2939	1.83256	0.840568	0.594508	3.9021	2.44688	2.20331	2.02305	1.79164
ENSG00000078618	NRDC	0.221039	6.93052	4.11673	0.000340407	0.0246128	-0.371251	3.58243	1	51789191	51878805	-	ensembl_havana	protein_coding		0.0278852	0.74659	120.076	132.301	130.942	133.653	122.386	114.079	114.454	110.883	6.95662	7.03093	10.7821	1.80935	3.8056	5.07179	2.71341	1.33601
ENSG00000183137	CEP57L1	0.571172	4.44619	4.11764	0.000344813	0.0248291	0.0552307	3.57907	6	109095110	109174418	+	ensembl_havana	protein_coding		-0.0132825	0.32094	21.0195	18.7884	20.4817	17.1001	31.8273	25.5325	20.8641	22.6728	2.12478	2.57539	2.68087	3.77703	3.47522	1.5878	1.98286	1.65294
ENSG00000177425	PAWR	-0.273132	7.21788	-4.11273	0.000345183	0.0248291	-0.443087	-3.57879	12	79574979	79690964	-	ensembl_havana	protein_coding		0.0141918	0.629788	142.558	138.236	129.187	125.628	162.239	165.881	177.348	159.74	7.97769	9.86796	13.7313	6.51318	6.38274	6.51958	9.61342	9.85173
ENSG00000166949	SMAD3	-0.253941	6.87041	-4.11156	0.000346184	0.0248369	-0.375066	-3.57804	15	67063763	67195173	+	ensembl_havana	protein_coding		-0.0027658	0.439753	109.731	91.3711	106.82	89.8954	118.79	151.475	137.567	148.619	7.72295	2.96203	11.3422	3.82801	7.33703	5.94396	3.38653	4.79771
ENSG00000143412	ANXA9	-0.426005	4.68925	-4.10162	0.000348303	0.0249007	0.0609621	-3.57644	1	150982249	150995634	+	ensembl_havana	protein_coding		0.033115	0.778023	10.2072	12.3956	9.61392	12.6726	44.8777	66.5508	56.3276	76.9791	0.626497	0.467231	0.839565	0.628656	7.49842	4.84544	7.75996	3.81265
ENSG00000165188	RNF183	2.90487	-2.18491	4.03007	0.000348861	0.0249007	-1.2955	3.57602	9	113297093	113303376	-	ensembl_havana	protein_coding		-0.0169147	0.286125	0.265491	0.429234	0.655888	0.535262	0.135482	0.162385	0.0386534	0.108811	0.171333	0.226273	0.117625	0.150798	0.0858575	0.0693582	0.0334528	0.0537676
ENSG00000129534	MIS18BP1	0.336481	6.38351	4.10135	0.000355146	0.0252844	-0.312343	3.57135	14	45203190	45253540	-	ensembl_havana	protein_coding		-0.0239518	0.228365	60.0679	53.3209	60.6794	49.6741	142.971	132.09	114.038	117.36	4.02173	6.26215	3.50405	7.71968	23.2653	4.90064	13.9322	6.54792
ENSG00000153140	CETN3	0.470389	4.02043	4.0972	0.00035841	0.0254517	0.0574033	3.56895	5	90392257	90409766	-	ensembl_havana	protein_coding		0.0106948	0.592365	17.5119	16.8226	18.1709	16.3217	19.2363	14.7971	14.2984	13.8547	1.63977	1.4682	2.63438	1.90024	2.87978	0.941977	0.962088	1.39516
ENSG00000182552	RWDD4	0.583486	4.26123	4.09534	0.000362812	0.0256707	0.02467	3.56575	4	183639635	183659203	-	ensembl_havana	protein_coding		0.0224357	0.707509	22.2987	23.8404	26.3546	25.5935	20.9354	13.301	16.5563	11.5104	1.96659	2.4244	1.67796	0.754015	3.64024	0.711291	2.64504	2.63835
ENSG00000148356	LRSAM1	-0.380031	5.00757	-4.09537	0.000363338	0.0256707	-0.0673978	-3.56537	9	127451489	127503499	+	ensembl_havana	protein_coding		0.00585195	0.538297	24.1569	24.5737	23.447	26.3887	35.5748	42.025	45.0524	46.8783	2.91328	1.45883	0.555572	2.66447	2.36419	3.49277	1.59653	2.8326
ENSG00000206527	HACD2	0.25011	7.05925	4.08721	0.000368143	0.0259443	-0.491138	3.56193	3	123490820	123585053	-	ensembl_havana	protein_coding		0.0178649	0.666394	135.085	129.552	137.863	129.965	157.678	124.978	135.532	120.889	8.61747	6.36248	5.73631	8.43599	19.8061	5.01943	8.09098	3.42387
ENSG00000222009	BTBD19	-0.914644	1.6436	-4.07702	0.000369367	0.0259501	0.0489178	-3.56106	1	44808482	44815585	+	ensembl_havana	protein_coding		0.0136559	0.624306	13.3052	12.3406	15.3206	13.3954	0.586406	0.431429	1.29174	0.809295	1.87988	3.12364	3.25159	2.47718	0.132271	0.107285	0.206714	0.0785581
ENSG00000122952	ZWINT	0.373379	5.58335	4.08717	0.00037009	0.0259501	-0.224668	3.56054	10	56357227	56361273	-	ensembl_havana	protein_coding		0.0317037	0.77064	43.935	42.0181	42.5026	38.5913	76.1286	47.5491	56.9071	45.9214	2.78127	5.65615	2.74823	4.65514	7.56497	1.73507	2.71588	6.78971
ENSG00000117650	NEK2	0.401071	4.53638	4.08395	0.000371891	0.0260109	-0.0665899	3.55927	1	211658657	211675630	-	ensembl_havana	protein_coding		0.0339575	0.782268	32.9633	24.3781	32.9511	24.05	24.6418	18.3609	18.4981	16.2767	1.55382	3.32551	1.28559	4.50868	4.48408	0.974265	1.29145	0.907159
ENSG00000168393	DTYMK	0.412582	4.86866	4.07965	0.000376512	0.0261014	-0.131997	3.55602	2	241675747	241686944	-	ensembl_havana	protein_coding		0.00683844	0.549924	41.3764	39.7536	43.119	36.2497	30.4107	17.6508	23.721	16.972	1.31172	4.64864	3.0093	2.39082	7.78299	0.342871	3.60695	2.59295
ENSG00000137563	GGH	0.385159	5.04864	4.06839	0.00037762	0.0261014	-0.160634	3.55525	8	63014881	63039407	-	ensembl_havana	protein_coding		-0.00952408	0.360198	52.4317	50.0476	53.363	54.676	28.1971	18.602	22.0443	16.4531	5.90905	3.44945	4.97753	4.13072	0.691298	0.36541	1.44863	1.43169
ENSG00000108055	SMC3	0.24143	6.89431	4.07845	0.000377761	0.0261014	-0.472624	3.55515	10	110567684	110606048	+	ensembl_havana	protein_coding		0.0109101	0.594487	128.556	117.83	116.007	111.615	142.662	125.569	108.631	105.948	8.65479	9.558	6.33022	9.84695	6.75274	1.74508	2.91075	3.59509
ENSG00000128165	ADM2	1.18618	2.69396	4.07951	0.000377955	0.0261014	0.179811	3.55502	22	50481543	50486440	+	ensembl_havana	protein_coding		-0.0104893	0.35045	4.34962	6.32125	4.58104	7.37989	8.34961	14.8582	3.48117	9.00073	0.201696	1.10992	0.531711	1.3874	5.13826	0.971835	0.32574	1.83358
ENSG00000104412	EMC2	0.315806	4.99354	4.08155	0.000378485	0.0261014	-0.115451	3.55465	8	108443601	108489196	+	ensembl_havana	protein_coding		0.0298012	0.760008	23.8492	24.076	26.0931	24.1027	45.9105	39.8824	40.4212	39.8743	2.47634	0.951831	2.22721	0.747108	3.17498	0.481773	1.57175	0.671063
ENSG00000127663	KDM4B	-0.361396	5.72948	-4.07943	0.000378811	0.0261014	-0.22685	-3.55442	19	4969113	5153598	+	ensembl_havana	protein_coding		0.00567195	0.536329	45.4069	42.5941	44.3875	48.2737	52.414	60.3066	65.5786	74.073	5.71966	4.45443	3.49416	1.78786	4.64072	1.8381	1.22389	2.39975
ENSG00000272834		-3.35286	-4.04423	-3.99684	0.000382321	0.026261	-1.93635	-3.552	22	40415003	40415445	+	havana	lncRNA		-0.070312	0.0816773	0.0847486	0.010174	0.00918967	0.0228947	0.0297787	0.0977063	0.116483	0.110294	0.042962	0.020348	0.0183793	0.0270664	0.0356448	0.0622105	0.0845494	0.0371413
ENSG00000257242	LINC01619	-3.12831	-1.6405	-4.05545	0.000383014	0.026261	-1.21877	-3.55152	12	91984976	92142914	-	havana	lncRNA		0.0215782	0.700347	0.142775	0.0589343	0.00878587	0.0106225	1.0805	3.04338	2.22845	3.18378	0.105615	0.080961	0.0175717	0.0212449	0.229133	0.902914	0.584937	0.402926
ENSG00000071054	MAP4K4	-0.254584	8.28742	-4.07725	0.000383976	0.0262622	-0.628499	-3.55086	2	101696850	101894690	+	ensembl_havana	protein_coding		-0.0115214	0.339066	1181.52	987.63	1146.89	945.688	85.098	88.9271	98.4804	97.0353	47.67	28.2011	35.4855	61.2526	6.28668	3.9923	2.75241	8.57708
ENSG00000174282	ZBTB4	-0.273636	5.88796	-4.07462	0.000388827	0.0265289	-0.254464	-3.54755	17	7459366	7484263	-	ensembl_havana	protein_coding		0.0166808	0.655187	37.5808	39.8997	36.6067	39.4932	82.1386	88.2194	96.7852	99.8501	1.23413	2.81891	2.89305	1.02281	1.9685	2.94308	3.61492	4.91732
ENSG00000093000	NUP50	0.26212	6.79428	4.06508	0.000391718	0.0266585	-0.496387	3.5456	22	45163925	45188017	+	ensembl_havana	protein_coding		0.0329888	0.777537	140.816	132.378	146.703	124.241	107.38	82.4533	93.1451	83.0925	2.0521	6.92857	5.09078	6.41165	13.9861	4.87117	3.12622	5.33272
ENSG00000137834	SMAD6	0.40067	4.96084	4.06278	0.000392642	0.0266585	-0.16953	3.54498	15	66702236	66782849	+	ensembl_havana	protein_coding		0.0085132	0.568647	31.8734	33.2066	30.9742	30.4436	39.0965	30.3059	28.7696	26.5902	2.43789	1.71829	1.43971	2.60465	7.17451	1.75687	1.8878	3.01295
ENSG00000117748	RPA2	0.387783	4.43094	4.05686	0.000397142	0.0268349	-0.107351	3.54198	1	27891524	27914746	-	ensembl_havana	protein_coding		-0.0157477	0.296647	20.7939	21.1115	21.7058	19.0121	28.0243	21.0223	22.3206	19.9366	1.05099	0.852748	1.08023	0.358771	5.29141	0.782981	1.91807	1.13492
ENSG00000204410	MSH5	0.360869	4.88965	3.98299	0.000397169	0.0268349	-0.212249	3.54196	6	31739677	31762676	+	havana	protein_coding		0.0852681	0.900462	25.7859	23.4983	27.6572	22.8284	38.6608	36.6138	32.3319	34.2109	1.14857	0.461884	0.948587	1.81868	1.98706	1.70636	3.3329	1.31749
ENSG00000111057	KRT18	-0.286229	10.2614	-4.05467	0.00039853	0.0268617	-1.30143	-3.54106	12	52948871	52952906	+	ensembl_havana	protein_coding		0.0296313	0.758947	699.062	572.58	686.959	558.861	2174.48	2523.08	2618.21	2389.47	78.9907	10.2849	78.6141	10.0159	325.544	208.508	202.773	98.9886
ENSG00000132256	TRIM5	-0.700228	3.34022	-4.02185	0.0004036	0.0270773	0.148584	-3.53772	11	5663195	5938619	-	ensembl_havana	protein_coding		-0.0038951	0.42554	29.3776	29.3238	29.7227	29.0716	2.83137	2.69364	4.76701	4.21006	1.25534	0.829382	1.45312	1.93292	0.489095	0.509379	1.25019	0.458787
ENSG00000179604	CDC42EP4	0.291162	5.54165	4.05409	0.000403674	0.0270773	-0.265372	3.53767	17	73283624	73312005	-	ensembl_havana	protein_coding		0.00926039	0.577091	57.5669	60.0206	57.2131	59.1991	39.255	41.7326	31.9025	36.5687	1.49389	2.16547	4.68092	2.34433	2.10404	3.71186	2.78329	2.70722
ENSG00000135679	MDM2	-0.279673	9.61114	-4.04865	0.000406992	0.0272342	-1.19589	-3.53551	12	68808177	68845544	+	ensembl_havana	protein_coding		0.0113756	0.599306	1113.34	814.587	1119.99	820.274	607.05	575.892	741.632	679.823	246.579	85.1623	157.365	60.3474	77.5453	37.9482	93.527	57.82
ENSG00000261058		-2.23198	-2.87183	-4.04618	0.000409187	0.0273154	-1.76236	-3.53409	16	75119558	75144200	+	havana	lncRNA		-0.0238528	0.229205	0.21479	0.40253	0.135345	0.221393	0.0093622	0.110097	0.068566	0.115116	0.124083	0.177679	0.0646007	0.0574791	0.0187244	0.0396641	0.0280725	0.0264108
ENSG00000258708	SLC25A21-AS1	0.765219	1.69243	4.04236	0.000411396	0.027392	0.150302	3.53266	14	37171888	37173811	+	havana	lncRNA		-0.00234588	0.444528	2.93077	3.15967	3.54334	2.8825	3.71364	3.89294	2.63564	3.2753	0.464954	0.353674	0.32967	0.505442	0.328422	0.147969	0.284282	0.476679
ENSG00000197616	MYH6	-3.37486	-4.74705	-3.96893	0.000412834	0.027392	-2.12672	-3.53174	14	23381982	23408273	-	ensembl_havana	protein_coding		-0.0447807	0.131258	0.15805	0.0605536	0	0.0238658	0.00604949	0.00650181	0.0277058	0	0.0691564	0.0829397	0	0.0290813	0.012099	0.0130036	0.0554115	0
ENSG00000019995	ZRANB1	0.304354	5.95171	4.04275	0.000413286	0.027392	-0.323622	3.53145	10	124942123	124988189	+	ensembl_havana	protein_coding		0.0523724	0.848228	53.4683	57.0535	55.9677	55.2705	75.9141	71.6603	64.2773	65.6006	2.3487	3.41781	3.05004	0.701746	3.67922	3.8876	2.89724	4.63284
ENSG00000182973	CNOT10	0.467288	5.17251	3.96747	0.000414488	0.0274065	-0.296275	3.53068	3	32685145	32773875	+	ensembl_havana	protein_coding		0.0122544	0.608369	29.5893	29.2322	33.873	31.16	47.3514	42.7237	39.4228	39.961	3.18268	3.06678	1.06876	2.37385	3.4233	4.35047	1.39509	4.15722
ENSG00000168283	BMI1	0.345401	6.13138	4.02395	0.000416982	0.027506	-0.393426	3.5291	10	22321099	22331484	+	ensembl_havana	protein_coding		0.038599	0.804107	48.7419	46.9694	51.5356	47.5864	111.254	101.217	92.6324	100.483	1.11415	2.57534	3.21766	4.70395	8.39859	4.58967	4.82563	5.36117
ENSG00000105327	BBC3	-0.705451	3.35062	-4.03863	0.000419166	0.0275643	0.0171234	-3.52771	19	47220822	47232766	-	ensembl_havana	protein_coding		-0.0269228	0.208161	13.0095	10.2887	11.6644	10.1472	6.67551	10.7906	9.55935	11.9974	3.39854	1.51961	2.03511	1.44898	2.56735	1.50198	0.923131	1.19015
ENSG00000144395	CCDC150	0.523873	3.72845	4.03721	0.000419847	0.0275643	-0.0483682	3.52728	2	196639554	196763490	+	ensembl_havana	protein_coding		0.0235887	0.716285	21.6822	16.8246	21.8123	18.0722	12.2611	8.00151	8.49571	8.25457	0.82223	2.59279	1.86551	2.68247	2.54099	0.551415	1.08702	0.925441
ENSG00000153879	CEBPG	0.544864	5.47622	4.0224	0.0004256	0.0278763	-0.250336	3.52368	19	33373685	33382686	+	ensembl_havana	protein_coding		-0.00234929	0.444506	55.71	64.7573	55.5061	63.1216	36.4291	46.4904	24.4463	30.3811	5.63373	3.61555	4.23173	1.1106	8.18833	2.65343	3.16946	2.72145
ENSG00000110958	PTGES3	0.213775	8.392	4.03052	0.000427782	0.0279519	-0.9315	3.52232	12	56663341	56688408	-	ensembl_havana	protein_coding		-0.0045216	0.417936	301.832	286.763	299.421	276.964	474.574	351.631	407.122	338.198	24.3702	22.5324	14.2658	31.1264	56.3026	5.80601	22.9423	11.5027
ENSG00000101224	CDC25B	0.280824	6.52898	4.03157	0.000429841	0.0279519	-0.522091	3.52105	20	3786772	3806121	+	ensembl_havana	protein_coding		4.33425e-05	0.473087	64.5885	52.7414	64.3037	51.9021	169.83	145.784	139.069	138.133	4.4243	8.32004	4.07989	6.43171	7.82195	15.5013	5.2651	4.42437
ENSG00000101639	CEP192	0.31374	6.62958	4.03022	0.000430145	0.0279519	-0.528531	3.52086	18	12991362	13125052	+	ensembl_havana	protein_coding		-0.0108337	0.346648	81.7245	86.433	84.5136	83.4157	128.052	117.186	106.651	117.54	3.94516	7.58232	2.32991	10.099	3.90403	9.49874	5.35351	9.06513
ENSG00000137216	TMEM63B	-0.252279	5.69687	-4.02681	0.000431161	0.0279519	-0.372622	-3.52024	6	44126914	44155519	+	ensembl_havana	protein_coding		-0.0244329	0.224784	58.1804	56.7549	59.2686	59.4026	43.4005	42.0324	52.633	47.0637	2.70378	2.45042	2.22801	2.63724	2.49335	1.91949	1.86631	1.44571
ENSG00000233930	KRTAP5-AS1	-1.1895	1.02441	-4.0224	0.00043184	0.0279519	-0.14476	-3.51982	11	1571353	1599184	+	havana	lncRNA		0.0387352	0.804638	0.901005	1.49525	0.625267	1.09032	3.83646	4.07771	6.09257	3.63697	0.27115	0.452472	0.229138	0.216895	0.891559	0.51081	1.64597	0.662984
ENSG00000118515	SGK1	-0.98708	3.29694	-3.95176	0.000432779	0.0279519	0.00271304	-3.51924	6	134169248	134318112	-	ensembl_havana	protein_coding		-0.0211473	0.248723	76.1763	56.1027	71.6478	53.1894	0.942092	2.10942	1.7596	1.56443	4.90064	4.55554	1.20957	1.084	0.286292	0.585436	0.27256	0.233288
ENSG00000091039	OSBPL8	0.314689	7.04071	4.03246	0.000436286	0.0281132	-0.537709	3.5171	12	76351797	76559809	-	ensembl_havana	protein_coding		-0.0153663	0.300073	114.873	115.815	126.712	116.713	163.195	142.901	144.885	137.019	3.78872	5.36755	4.97549	8.00927	12.5128	7.33244	7.13309	11.2221
ENSG00000169679	BUB1	0.336698	6.26707	4.01957	0.00043911	0.0282006	-0.531567	3.51539	2	110637528	110678063	-	ensembl_havana	protein_coding		0.00671314	0.54862	111.751	90.5824	112.511	82.3143	80.8829	49.1551	64.5714	52.7808	0.931297	9.59869	3.76111	15.9389	5.54699	4.48668	5.23467	4.00082
ENSG00000247556	OIP5-AS1	0.242657	7.22648	4.01945	0.000439669	0.0282006	-0.686294	3.51505	15	41283990	41309737	+	havana	lncRNA		0.029273	0.756935	174.491	188.875	178.423	186.818	142.464	116.463	123.037	114.856	15.9168	11.5947	17.9354	15.5472	17.8003	2.73874	4.82908	7.12769
ENSG00000125885	MCM8	0.42558	5.91928	4.00729	0.000455239	0.0291321	-0.487159	3.5058	20	5950652	5998977	+	ensembl_havana	protein_coding		0.233992	0.963925	113.676	103.161	112.906	90.9504	52.8695	26.8605	38.7361	28.6473	6.40045	13.7999	8.39827	9.99322	13.8861	1.94099	4.48399	4.05763
ENSG00000163781	TOPBP1	0.395637	6.73877	4.00869	0.000459409	0.0293316	-0.618962	3.50337	3	133598175	133662380	-	ensembl_havana	protein_coding		0.00209988	0.496364	91.9147	82.304	93.3774	80.3156	154.093	134.836	118.943	124.386	8.55575	10.732	12.1986	13.8507	5.25496	9.60518	4.03287	8.1302
ENSG00000133739	LRRCC1	0.585632	3.52577	3.99107	0.000471947	0.0300632	-0.100867	3.49619	8	85107215	85146080	+	ensembl_havana	protein_coding		0.0105985	0.591348	10.222	10.0786	10.4751	9.35765	15.7206	14.6749	10.8146	12.5586	1.3472	1.08777	0.920379	0.766401	1.61381	1.34446	1.65763	1.18314
ENSG00000279208		-0.952902	2.73844	-4.0015	0.000477545	0.0303503	-0.0618595	-3.49305	21	9369285	9376645	-	havana	unprocessed_pseudogene		0.0457645	0.830677	31.3991	32.0627	31.7844	31.1312	0.748441	1.52377	1.47656	2.49905	2.86127	3.99693	1.33337	2.34503	0.200801	0.503772	0.345503	0.730838
ENSG00000035499	DEPDC1B	0.418249	4.94949	3.97649	0.000488444	0.0309382	-0.394438	3.48701	5	60596912	60700190	-	ensembl_havana	protein_coding		0.0145929	0.633635	41.4328	37.4774	39.8701	34.9189	34.0895	24.0066	24.5716	19.654	4.27795	4.66453	4.36361	4.07163	1.13779	2.2798	2.11319	2.65266
ENSG00000105281	SLC1A5	0.350976	7.49292	3.90721	0.000489018	0.0309382	-0.879707	3.4867	19	46774883	46788594	-	ensembl_havana	protein_coding		0.0238742	0.718164	165.981	164.64	159.943	156.219	222.18	230.893	167.237	191.534	9.82076	5.23659	7.15456	5.5351	27.7173	7.97772	15.96	8.58499
ENSG00000108953	YWHAE	0.145072	8.75323	3.97749	0.00049111	0.0310001	-1.14718	3.48556	17	1344275	1400222	-	ensembl_havana	protein_coding		-0.023533	0.232189	387.002	369.136	388.324	361.274	563.355	456.081	511.218	458.932	5.18774	15.0452	12.6823	23.8274	38.0345	14.728	19.5315	9.25414
ENSG00000131634	TMEM204	-3.25346	-4.64864	-3.96679	0.000496203	0.0312507	-2.15754	-3.4828	16	1528688	1555580	+	ensembl_havana	protein_coding		-0.04037	0.14461	0.0683875	0	0	0	0.0114292	0.0418561	0.0686839	0.0796094	0.0828692	0	0	0	0.0228583	0.0570165	0.0251097	0.0489054
ENSG00000111196	MAGOHB	0.532288	4.43234	3.97259	0.000498248	0.0313086	-0.313139	3.4817	12	10604193	10613609	-	ensembl_havana	protein_coding		-0.0291847	0.194567	19.2589	18.1516	19.1906	17.0723	35.0969	24.4945	24.0659	20.651	1.63573	2.07216	1.90392	2.88399	4.62239	1.92913	2.85195	2.87203
ENSG00000255717	SNHG1	0.226801	6.89091	3.96423	0.000507978	0.0318481	-0.773049	3.47651	11	62851978	62855953	-	havana	lncRNA		-0.0129237	0.324499	106.14	107.515	109.709	105.372	156.863	120.051	138.596	117.689	3.38154	1.43178	2.37033	7.61152	30.5588	5.55398	23.1351	9.14237
ENSG00000115919	KYNU	0.337848	5.86023	3.95876	0.000515025	0.0322174	-0.58503	3.47282	2	142877657	143055833	+	ensembl_havana	protein_coding		0.0262545	0.736334	50.1027	41.6835	48.7562	46.1381	85.7929	72.3115	65.6872	71.579	1.3102	2.8147	3.62414	4.26375	23.0591	5.42432	14.8366	5.52559
ENSG00000124749	COL21A1	-3.68618	-1.80215	-3.94247	0.000517309	0.0322877	-1.26888	-3.47163	6	56056590	56394094	-	ensembl_havana	protein_coding		-0.0112449	0.34205	0.412478	0.227124	0.108224	0.137765	0.19248	0.69544	0.596618	0.856159	0.192145	0.25664	0.14599	0.0710754	0.0716624	0.407191	0.43325	0.388946
ENSG00000156030	MIDEAS	-0.318413	7.07109	-3.9373	0.000528473	0.0329107	-0.797399	-3.46589	14	73715122	73790285	-	ensembl_havana	protein_coding		0.0133349	0.621079	61.6032	64.8148	56.6909	57.2553	282.596	289.886	323.551	314.87	1.61913	5.21237	3.73977	5.266	11.501	8.3846	5.99138	36.2085
ENSG00000100479	POLE2	0.563011	3.84871	3.94598	0.000532695	0.0330996	-0.292429	3.46375	14	49643555	49688422	-	ensembl_havana	protein_coding		0.00173787	0.491766	12.9167	13.8595	14.4817	12.0664	20.2181	13.8584	15.4973	14.2172	2.59796	1.51656	1.78134	1.24668	2.65586	1.20233	1.40105	2.20072
ENSG00000007944	MYLIP	-0.529228	3.46721	-3.95009	0.000537047	0.0332013	-0.170618	-3.46156	6	16129086	16148248	+	ensembl_havana	protein_coding		0.00798361	0.562833	5.61631	5.33446	4.57531	5.72134	18.1584	25.7964	21.2656	29.0131	0.597544	0.810396	0.555397	0.628364	2.41619	0.746066	1.31653	1.63534
ENSG00000135476	ESPL1	0.50006	5.62216	3.93754	0.000537431	0.0332013	-0.568222	3.46137	12	53268299	53293638	+	ensembl_havana	protein_coding		0.0128807	0.616238	35.4132	30.9106	34.9462	26.4231	101.633	72.7473	70.8235	67.3242	2.73186	4.39706	3.40755	2.33115	8.91973	3.53767	2.0803	11.7361
ENSG00000136824	SMC2	0.430875	6.16096	3.94622	0.00053791	0.0332013	-0.67972	3.46113	9	104094260	104141419	+	ensembl_havana	protein_coding		0.0112804	0.598311	86.8867	72.1681	83.8647	67.3699	91.4545	62.8766	65.7253	52.7302	6.39652	3.04468	6.59118	11.402	6.64532	6.86198	2.0106	7.11795
ENSG00000146918	NCAPG2	0.392526	6.24686	3.94208	0.000539603	0.0332321	-0.724504	3.46029	7	158631169	158704804	-	ensembl_havana	protein_coding		0.0199922	0.686952	80.1719	73.6981	78.6041	67.609	111.203	61.9231	82.9004	64.2959	2.33123	8.08241	3.87335	13.6123	16.4085	5.635	2.83736	10.1697
ENSG00000124795	DEK	0.278968	7.84612	3.93864	0.000543919	0.033424	-1.0221	3.45814	6	18223860	18264548	-	ensembl_havana	protein_coding		-0.0231898	0.234377	330.65	320.527	323.197	268.186	196.436	169.469	158.125	165.859	16.543	23.6111	19.0885	35.1726	24.9343	4.90788	8.78244	14.8165
ENSG00000165646	SLC18A2	-2.69665	-2.92077	-3.92442	0.000547413	0.0335516	-1.81233	-3.45641	10	117241093	117279430	+	ensembl_havana	protein_coding		0.00972314	0.581644	0.0747724	0.0858307	0.00963353	0.0380555	0.182911	0.327482	0.365545	0.400521	0.0444033	0.0536487	0.0192671	0.0530751	0.105133	0.150529	0.133135	0.113075
ENSG00000051341	POLQ	0.428457	6.18133	3.9349	0.000548406	0.0335516	-0.723081	3.45593	3	121431431	121545988	-	ensembl_havana	protein_coding		-0.00326676	0.432812	71.286	61.6179	73.3207	54.8568	110.916	74.8056	83.7423	64.6922	3.46639	3.73803	12.5263	7.2701	12.6842	7.70926	6.80009	6.10638
ENSG00000187790	FANCM	0.41833	5.05726	3.93652	0.000551212	0.0336493	-0.486057	3.45455	14	45135930	45200890	+	ensembl_havana	protein_coding		0.0169144	0.656933	25.5374	24.434	25.881	22.5414	57.6841	43.2612	43.2422	39.1294	1.99149	2.81876	3.93941	1.23525	1.18616	3.76063	1.95116	1.67561
ENSG00000178209	PLEC	-0.226198	8.74266	-3.93533	0.000554455	0.0337732	-1.1936	-3.45297	8	143915153	143976734	-	ensembl_havana	protein_coding		-0.0312725	0.184421	223.621	223.876	224.256	222.076	750.098	762.495	882.835	911.179	26.5412	12.5885	17.481	10.539	53.2657	30.2294	24.7022	28.9429
ENSG00000118007	STAG1	0.282216	6.36356	3.93046	0.000558079	0.0338956	-0.717763	3.45121	3	136336236	136752403	-	ensembl_havana	protein_coding		-0.00767735	0.381153	72.7875	72.8827	69.9341	66.2401	109.538	103.919	86.3527	88.0683	3.29687	3.86968	5.06943	4.30103	6.36814	3.09394	2.54798	5.28252
ENSG00000001167	NFYA	0.266923	6.0367	3.93597	0.000559119	0.0338956	-0.642664	3.45071	6	41072974	41102403	+	ensembl_havana	protein_coding		-0.0261087	0.212958	81.5895	87.8889	87.7055	88.5463	52.2479	52.201	46.7768	48.7908	4.34176	3.68116	2.21513	1.48733	2.12342	3.89083	2.63485	3.08538
ENSG00000187045	TMPRSS6	-1.90222	0.739099	-3.85758	0.000560116	0.0338956	-0.408868	-3.45023	22	37065436	37109713	-	ensembl_havana	protein_coding		0.00860323	0.569509	3.29959	3.46835	2.60562	3.96931	0.50638	0.723895	1.40653	1.27662	0.856465	0.798581	0.438311	0.591336	0.350599	0.183121	0.553527	0.436811
ENSG00000230487	PSMG3-AS1	-0.976476	2.72747	-3.91213	0.000563873	0.0340054	-0.198808	-3.44842	7	1570073	1589626	+	havana	lncRNA		0.0377532	0.800725	2.95686	1.62325	1.74149	2.48135	18.5911	23.3438	21.3424	21.3664	0.581673	0.407995	0.339718	0.942289	4.4061	2.59076	2.62618	2.54211
ENSG00000100632	ERH	0.220858	6.88953	3.92524	0.000564374	0.0340054	-0.862582	3.44818	14	69380128	69398299	-	ensembl_havana	protein_coding		-0.00586913	0.401711	96.853	95.9554	101.552	89.9624	160.527	149.285	144.505	134.398	4.7716	6.99733	4.67288	10.8681	9.88048	3.51503	11.0268	3.30867
ENSG00000196700	ZNF512B	-0.245615	6.95334	-3.92127	0.000569816	0.0342591	-0.879576	-3.44559	20	63956704	63969930	-	havana	protein_coding		-0.0297106	0.191759	139.946	143.796	139.234	145.66	102.87	101.132	121.244	110.14	4.33885	5.99103	3.91947	6.87879	19.6817	3.75736	11.7961	2.41781
ENSG00000153187	HNRNPU	0.152911	9.76849	3.91788	0.000574343	0.0344569	-1.55949	3.44345	1	244840638	244864560	-	ensembl_havana	protein_coding		0.0049775	0.528173	1090.22	1033.97	1044.66	964.562	848.508	721.874	731.514	665.734	19.6978	31.7593	52.476	53.5345	102.93	6.2053	66.7354	27.2504
ENSG00000149548	CCDC15	0.627966	2.90754	3.91089	0.000575746	0.0344667	-0.248837	3.44279	11	124954121	125041489	+	ensembl_havana	protein_coding		0.00393949	0.515949	10.8404	10.9847	11.8208	10.0332	6.73593	5.30371	4.79563	4.30361	1.84455	1.22028	1.15243	1.20359	0.559657	0.502983	0.69608	0.985762
ENSG00000139668	WDFY2	0.363408	6.60382	3.90611	0.000581659	0.034746	-0.785728	3.44003	13	51584455	51767709	+	ensembl_havana	protein_coding		-0.0207202	0.252238	201.19	208.832	220.803	210.725	47.8275	46.7462	40.8316	45.7021	6.79669	18.2465	14.6311	17.8278	4.30904	1.31531	4.12397	5.62161
ENSG00000129173	E2F8	0.677298	4.32124	3.91198	0.00058478	0.0348168	-0.431408	3.43858	11	19224063	19241620	-	ensembl_havana	protein_coding		0.00220821	0.497292	15.5012	20.3816	15.3165	16.7883	34.4491	23.1755	20.8424	20.7543	2.80834	4.01094	4.15578	1.71651	5.16076	4.69962	2.31928	4.3648
ENSG00000173801	JUP	-0.269361	6.96693	-3.91308	0.000585345	0.0348168	-0.871264	-3.43832	17	41754604	41786931	-	ensembl_havana	protein_coding		-0.0184481	0.270784	66.9387	68.8036	63.3375	71.4876	227.164	211.121	259.88	238.114	12.734	9.9435	7.8907	7.80359	6.22113	9.86077	2.18458	4.00428
ENSG00000223396	RPS10P7	1.65766	-0.0201686	3.92325	0.000587253	0.0348558	-0.698761	3.43743	1	201518703	201584367	+	havana	transcribed_processed_pseudogene		0.0357121	0.791994	0.16708	0.313741	0.477025	0.12654	4.3283	5.42899	3.64792	4.43556	0.103163	0.178483	0.252644	0.0936615	1.04332	0.714767	0.633514	0.404319
ENSG00000010327	STAB1	-4.04546	-2.10984	-3.93941	0.000592545	0.0350315	-1.32485	-3.435	3	52495338	52524495	+	ensembl_havana	protein_coding		-0.00390574	0.425319	0.970948	0.286512	0.204836	0.315533	0.0462	0.332976	0.226142	0.230767	0.222044	0.266749	0.09106	0.213837	0.0333043	0.276093	0.140386	0.116718
ENSG00000198363	ASPH	0.396187	8.0014	3.89518	0.00059273	0.0350315	-1.13966	3.43492	8	61500556	61714640	-	ensembl_havana	protein_coding		-0.00214332	0.446385	526.269	487.858	574.58	469.109	167.959	105.892	139.124	110.44	56.0684	26.8362	49.9184	42.2421	16.7673	4.25332	4.88288	6.62002
ENSG00000138346	DNA2	0.480072	5.00648	3.90259	0.000597193	0.0352018	-0.578945	3.43289	10	68414064	68472121	-	ensembl_havana	protein_coding		0.0198256	0.685471	27.0625	28.6506	28.6666	29.1988	47.0995	35.4631	35.6415	30.9463	3.52037	2.87044	3.91803	5.13984	3.73624	4.48382	3.59862	5.68179
ENSG00000255458	SMIM14-DT	2.04809	0.645964	3.83352	0.000598141	0.0352018	-0.429308	3.43246	4	39639107	39666879	+	havana	lncRNA		0.0268955	0.740489	0.59199	1.11132	1.94919	1.05894	2.66542	2.8241	1.94635	2.41708	0.232709	0.604611	0.861048	0.266955	0.939658	0.648946	0.275485	0.731254
ENSG00000136628	EPRS1	0.309449	7.79175	3.89696	0.000605061	0.0355339	-1.07537	3.42934	1	219968600	220046530	-	ensembl_havana	protein_coding		0.0551814	0.854904	194.64	208.625	193.169	212.257	271.957	275.856	219.044	215.017	7.31883	10.8198	5.71732	12.6794	5.62138	11.5892	29.0295	15.4449
ENSG00000198133	TMEM229B	-1.31808	1.848	-3.92037	0.000611666	0.0357847	-0.279212	-3.42639	14	67447084	67533739	-	ensembl_havana	protein_coding		-0.0374643	0.1548	1.0472	0.706901	0.655769	0.574528	13.2652	16.9153	21.5351	25.4834	0.496088	0.345311	0.153722	0.235414	2.47838	1.678	3.77818	3.07413
ENSG00000125977	EIF2S2	0.239113	7.15068	3.89304	0.000611902	0.0357847	-0.965145	3.42628	20	34088309	34112243	-	ensembl_havana	protein_coding		0.0340133	0.782577	237.505	242.327	233.106	234.412	95.7845	88.0215	79.7063	79.2678	9.29313	9.72333	11.4327	14.4599	3.41243	3.6521	8.42968	3.27065
ENSG00000158691	ZSCAN12	0.695115	3.45456	3.90848	0.000613383	0.0357961	-0.232788	3.42563	6	28378955	28399747	-	ensembl_havana	protein_coding		-0.0117971	0.336502	41.1732	40.8657	41.2744	38.4637	3.7897	3.6076	2.36341	2.65063	2.2148	1.19246	1.18074	2.13828	0.807238	0.720815	0.816989	0.856332
ENSG00000122085	MTERF4	0.395239	5.30443	3.89026	0.00061754	0.0359633	-0.637962	3.42379	2	241072169	241102332	-	ensembl_havana	protein_coding		0.00425743	0.51953	40.9847	42.5946	41.5299	43.6849	42.2487	40.0959	32.6097	34.5556	2.91271	2.21037	2.87164	2.38523	2.90394	5.62248	3.53291	1.63092
ENSG00000234546	LNCTAM34A	-1.02762	0.686038	-3.89636	0.000620435	0.0360303	-0.365354	-3.42252	1	9182004	9196284	+	havana	lncRNA		-0.00588292	0.401512	1.33496	1.20251	1.24936	1.33839	1.26969	2.09035	2.42149	2.56062	0.219163	0.268238	0.247715	0.272406	0.221549	0.308968	0.356479	0.257489
ENSG00000256977	LIMS3	2.62198	-1.92045	3.81959	0.000621279	0.0360303	-1.5099	3.42215	2	109898428	109925625	+	ensembl_havana	protein_coding		0.230145	0.963439	0.537132	0.694838	0.853813	0.593419	0.141185	0.195394	0.0293946	0.0949145	0.261081	0.0928517	0.212743	0.292873	0.0652923	0.117288	0.040467	0.0242639
ENSG00000121152	NCAPH	0.386511	5.75793	3.88355	0.000629583	0.036436	-0.778327	3.41854	2	96335766	96377091	+	ensembl_havana	protein_coding		-0.016179	0.292469	59.902	50.744	59.3299	46.0818	73.0845	49.0356	55.196	46.0845	3.94122	8.57612	5.24366	5.67722	6.93021	3.72785	3.46781	5.42338
ENSG00000136159	NUDT15	0.344716	4.77389	3.8814	0.00063193	0.0364896	-0.61255	3.41753	13	48037726	48047221	+	ensembl_havana	protein_coding		-0.0178492	0.275669	37.1385	33.0986	37.2761	33.1034	28.973	18.1709	23.0477	17.4875	2.15921	3.08035	0.804732	4.53202	3.7179	1.56181	2.9102	1.90733
ENSG00000131470	PSMC3IP	0.441672	3.24828	3.88187	0.000633131	0.0364896	-0.372502	3.41701	17	42572310	42577831	-	ensembl_havana	protein_coding		-0.0202655	0.255952	14.1293	13.277	14.787	12.7219	8.80121	6.11323	6.77232	5.33696	0.658309	0.600803	1.03799	0.894784	1.91446	0.664751	1.28531	0.839863
ENSG00000132305	IMMT	0.205785	7.05557	3.87589	0.00063548	0.0365075	-0.936732	3.416	2	86143932	86195472	-	ensembl_havana	protein_coding		0.000440054	0.477221	144.534	142.435	150.994	143.612	136.892	111.664	124.177	116.002	3.16616	4.58729	5.74985	5.16722	4.20765	3.9536	4.52813	4.94069
ENSG00000174501	ANKRD36C	0.363878	6.06674	3.88017	0.000637212	0.0365075	-0.78096	3.41526	2	95836919	95991831	-	ensembl_havana	protein_coding		0.0537294	0.851765	85.7529	88.3797	84.5291	85.0881	52.2292	64.2198	39.8943	57.2776	8.57912	3.97012	6.39939	6.80876	8.24135	4.11234	5.18522	3.11194
ENSG00000161800	RACGAP1	0.369137	6.22441	3.88488	0.000637657	0.0365075	-0.850041	3.41507	12	49976923	50033136	-	ensembl_havana	protein_coding		-0.0324162	0.177789	57.0746	44.8685	54.5075	39.9668	153.043	107.1	112.764	97.5345	4.48932	5.46921	3.95549	7.5932	14.5412	7.04436	1.71207	7.95288
ENSG00000089006	SNX5	0.224906	8.38379	3.87982	0.000640672	0.0365075	-1.23653	3.41378	20	17941597	17968980	-	ensembl_havana	protein_coding		0.0189787	0.677203	804.344	816.474	825.304	784.064	161.321	129.451	141.671	124.961	35.6998	42.3333	35.0167	31.5797	22.9511	2.19269	11.033	7.81685
ENSG00000234129		0.866824	1.66305	3.87734	0.000642501	0.0365075	-0.284058	3.41301	X	10847578	11111220	-	havana	lncRNA		0.0178272	0.665996	4.07179	3.56281	4.95791	3.62892	3.41984	2.46065	2.26079	2.12604	0.658104	0.723649	0.572961	0.233936	0.779076	0.622944	0.303139	0.440496
ENSG00000091651	ORC6	0.22958	5.65022	3.87488	0.000642537	0.0365075	-0.759745	3.41299	16	46689643	46698394	+	ensembl_havana	protein_coding		-0.0206039	0.253255	67.2747	64.7508	69.1261	60.0158	44.0006	37.2376	38.548	35.8177	2.73346	4.35435	1.61314	4.35186	3.73191	1.97247	3.77089	2.51151
ENSG00000073111	MCM2	0.336657	7.04452	3.87418	0.000642622	0.0365075	-1.02619	3.41296	3	127598410	127622436	+	ensembl_havana	protein_coding		0.0245817	0.723424	108.52	109.118	101.72	96.7364	217.61	159.195	161.386	147.51	8.59364	11.656	5.85582	13.827	31.1516	16.7608	6.9404	28.4435
ENSG00000012963	UBR7	0.296	5.61038	3.87177	0.0006456	0.0366019	-0.736515	3.4117	14	93207241	93229215	+	ensembl_havana	protein_coding		0.0211766	0.697274	30.5242	29.1041	28.5919	26.2808	98.9048	86.0502	75.7753	76.1104	2.87447	2.11302	1.01535	2.40182	6.32589	3.63427	5.20105	3.69249
ENSG00000169714	CNBP	0.143339	7.99923	3.86005	0.000666671	0.0376106	-1.2599	3.40293	3	129167827	129183922	-	ensembl_havana	protein_coding		-0.0216455	0.245165	236.95	239.232	236.845	239.232	300.05	273.396	271.971	258.364	6.05317	3.16594	4.71698	3.51852	26.2101	18.1957	15.9084	19.9377
ENSG00000188365		-2.4889	-3.02045	-3.86135	0.000667578	0.0376106	-1.88509	-3.40256	7	5419846	5423122	+	havana	lncRNA		-0.0261052	0.213024	0.181405	0.0867358	0.0300535	0.153848	0.0936904	0.172698	0.149477	0.153591	0.0778556	0.0804875	0.0201832	0.0983712	0.0488478	0.0451084	0.0852039	0.0707756
ENSG00000004700	RECQL	0.310564	5.24474	3.85212	0.000667615	0.0376106	-0.683913	3.40254	12	21468910	21501669	-	ensembl_havana	protein_coding		0.00096355	0.483477	48.8503	43.7925	51.0519	41.3446	37.9635	27.849	32.111	27.9802	2.23853	0.566441	3.27549	1.86075	3.4522	1.17713	1.29488	1.4672
ENSG00000185561	TLCD2	-0.607368	2.82285	-3.8542	0.000668795	0.0376106	-0.359059	-3.40206	17	1702816	1710377	-	ensembl_havana	protein_coding		0.0089267	0.573377	4.37566	5.69602	3.68184	5.30247	9.09351	10.3444	11.7074	11.8626	0.534368	0.459878	0.241546	0.57593	1.25153	0.712049	1.50873	1.69605
ENSG00000213699	SLC35F6	-0.285901	6.42395	-3.85337	0.000677653	0.0380319	-0.951791	-3.39846	2	26764284	26781231	+	ensembl_havana	protein_coding		-0.00337676	0.43153	70.1442	71.2134	74.0843	70.505	94.6307	96.4573	122.036	105.421	5.089	3.5725	5.83301	2.97691	21.0482	6.0967	21.1457	4.57386
ENSG00000119616	FCF1	0.262941	5.65	3.8494	0.000681525	0.0381722	-0.813971	3.39691	14	74713144	74738620	+	ensembl_havana	protein_coding		0.00174432	0.491876	39.6724	39.3431	43.2357	38.4921	68.2527	63.436	62.1308	58.0779	1.16997	1.66488	1.87498	1.01615	2.60174	3.47088	5.71303	2.73182
ENSG00000105379	ETFB	-0.235009	6.72637	-3.82302	0.000699388	0.0390941	-0.998656	-3.38982	19	51345169	51366388	-	ensembl_havana	protein_coding		0.0189897	0.677292	279.111	261.362	265.117	255.648	43.9998	36.1649	49.2193	40.9041	6.52243	12.7587	8.87808	7.873	1.66296	1.97559	2.54551	0.88016
ENSG00000198160	MIER1	0.25678	5.57634	3.77075	0.000709551	0.0395813	-0.868397	3.38586	1	66924895	66988619	+	ensembl_havana	protein_coding		0.0277406	0.745839	64.894	63.1305	69.7782	63.8068	36.1712	35.7338	32.6196	34.9647	3.99378	1.96564	1.27139	2.4616	0.948827	1.50754	1.16617	1.66252
ENSG00000167992	VWCE	-0.71638	3.66297	-3.8267	0.000710947	0.0395813	-0.416086	-3.38532	11	61258286	61295316	-	ensembl_havana	protein_coding		-0.00827683	0.374522	60.9592	57.4689	64.824	59.5881	2.11093	2.23347	3.63459	2.9723	7.16709	4.97354	9.48164	3.42779	0.544573	0.233137	0.296776	0.820779
ENSG00000157654	PALM2AKAP2	-1.1715	4.11087	-3.85606	0.00071296	0.0396043	-0.308483	-3.38455	9	109498325	110172512	+	ensembl_havana	protein_coding		0.0181622	0.669179	58.8806	61.2131	56.9434	58.8208	2.40375	9.96966	4.75308	6.80501	4.09535	1.94333	4.31802	7.4979	1.27317	2.81298	0.750804	1.36703
ENSG00000113328	CCNG1	-0.28395	7.01604	-3.83898	0.000714206	0.0396043	-1.08276	-3.38407	5	163437569	163446151	+	ensembl_havana	protein_coding		0.0199768	0.686819	177.824	167.685	181.899	174.655	83.7712	95.1123	104.643	100.936	12.3444	4.81503	5.48031	5.38188	5.73324	2.2846	10.2791	11.9384
ENSG00000024526	DEPDC1	0.510181	5.1418	3.83262	0.000720064	0.0396315	-0.796591	3.38182	1	68474152	68497221	-	ensembl_havana	protein_coding		-0.00825207	0.374787	37.5356	31.0548	37.05	28.2026	50.7946	36.2902	35.3622	33.4654	4.19963	10.8424	2.36496	8.03987	3.82619	3.9777	3.79545	2.41163
ENSG00000226965		-1.42484	1.03189	-3.82394	0.000720089	0.0396315	-0.45578	-3.38181	7	110108031	110534757	-	havana	lncRNA		-0.0358856	0.161741	2.45327	2.80211	2.70349	2.93222	0.743	1.52727	1.95788	2.93783	0.345694	0.521832	0.367553	0.580131	0.466238	0.283986	0.40073	1.24056
ENSG00000103540	CCP110	0.338676	6.06905	3.83331	0.000722335	0.0396315	-0.881484	3.38096	16	19523811	19553408	+	ensembl_havana	protein_coding		0.0127131	0.612989	59.7417	58.2554	63.6463	60.8633	81.5882	77.0869	69.0556	71.2363	4.3742	1.91718	3.19163	4.98459	2.51065	5.11439	5.88803	5.55628
ENSG00000126756	UXT	0.351839	3.70197	3.83205	0.000723477	0.0396315	-0.430588	3.38052	X	47651796	47659180	-	ensembl_havana	protein_coding		-0.0121003	0.333341	13.6367	12.825	15.3846	13.3976	13.3216	12.454	11.8126	11.5827	0.257967	0.794905	0.770507	0.428688	0.794176	0.611127	0.644823	0.7178
ENSG00000278259	MYO19	0.269779	6.27947	3.82838	0.000724067	0.0396315	-1.0049	3.3803	17	36495636	36543435	-	ensembl_havana	protein_coding		0.00924605	0.57698	83.0967	80.6959	83.6005	73.9091	93.6537	66.8982	78.0358	67.6678	1.08947	1.33378	1.9826	3.58662	18.8485	4.80003	12.3735	9.19903
ENSG00000146083	RNF44	-0.285922	6.17701	-3.82917	0.000724365	0.0396315	-0.957747	-3.38019	5	176526712	176538025	-	ensembl_havana	protein_coding		0.00714912	0.553969	67.2095	60.089	62.5912	58.1353	74.2673	92.3697	84.096	90.0303	6.28693	1.97417	10.5343	3.15218	4.83615	1.6005	3.94764	3.52193
ENSG00000110080	ST3GAL4	-0.437469	4.67201	-3.81694	0.000724662	0.0396315	-0.642334	-3.38007	11	126355640	126440344	+	ensembl_havana	protein_coding		0.0192232	0.679701	9.69672	9.47125	9.20629	9.15405	64.1317	62.7582	82.6066	70.3083	1.16984	0.683752	0.603838	1.2476	4.89417	3.10136	5.63894	6.95116
ENSG00000139531	SUOX	-0.334297	4.81109	-3.82469	0.000732271	0.0399691	-0.723823	-3.3772	12	55997180	56006641	+	ensembl_havana	protein_coding		-0.0161392	0.292911	22.807	24.8916	21.833	26.4466	29.9024	33.083	35.9327	33.673	1.95027	3.54353	1.79414	1.82196	2.47329	2.65853	1.71545	2.86668
ENSG00000178966	RMI1	0.35986	5.08835	3.8226	0.000734892	0.0400337	-0.789289	3.37622	9	83980798	84004074	+	ensembl_havana	protein_coding		0.00947719	0.579257	24.8182	25.7502	25.3115	23.9986	59.1831	42.1046	47.1388	40.1042	2.63994	2.34492	1.80064	1.44329	5.63864	1.62361	2.79414	6.12056
ENSG00000000460	C1orf112	0.472163	4.19319	3.82155	0.000738877	0.0400899	-0.66184	3.37473	1	169662007	169854080	+	ensembl_havana	protein_coding		-0.0198909	0.259201	23.528	20.7169	24.7376	18.1391	21.237	13.7928	16.1297	12.4447	1.66518	2.10456	1.95534	3.40956	2.11544	1.24737	2.24359	0.491576
ENSG00000151923	TIAL1	0.258994	6.84414	3.82029	0.000739906	0.0400899	-1.11473	3.37435	10	119571802	119597029	-	ensembl_havana	protein_coding		-0.0150562	0.303543	106.17	110.661	111.128	113.853	134.047	117.282	117.551	112.12	10.9203	5.43312	8.3479	11.0286	10.4352	4.98925	5.10112	7.47841
ENSG00000106400	ZNHIT1	-0.331049	4.7146	-3.75497	0.000740611	0.0400899	-0.758612	-3.37409	7	101218165	101224190	+	ensembl_havana	protein_coding		-0.0152146	0.302261	25.8569	29.6827	24.3507	28.9179	22.573	25.5859	26.7105	27.1479	0.844852	1.817	1.27253	2.23293	0.627641	1.85949	1.50222	0.257117
ENSG00000185920	PTCH1	-0.864535	4.21043	-3.82059	0.000741685	0.0400899	-0.623813	-3.37369	9	95442980	95517057	-	ensembl_havana	protein_coding		0.0204522	0.690731	21.4273	18.1451	14.5081	19.5044	16.8937	20.2854	20.0106	20.3269	1.32434	2.52524	2.48354	6.83471	4.31214	2.07523	1.27833	3.86453
ENSG00000278041		1.90606	-1.35943	3.83198	0.00074362	0.0401166	-1.27361	3.37297	20	21499261	21502934	-	havana	lncRNA		0.00437189	0.5209	0.943586	0.663124	0.970322	0.659849	0.310024	0.239937	0.0922249	0.2083	0.129829	0.0874222	0.203262	0.0185229	0.169159	0.120599	0.0832475	0.114838
ENSG00000276900		-0.841167	1.73327	-3.81825	0.000747644	0.0402166	-0.424045	-3.37148	12	31729117	31731204	+	havana	lncRNA		-0.0147037	0.30697	2.60418	2.56812	2.40141	2.7398	3.21331	4.45625	5.14742	4.79857	0.492727	0.445168	0.343143	0.477656	1.0866	0.574965	0.550054	0.345291
ENSG00000270181	BIVM-ERCC5	-5.61628	-4.12104	-3.75113	0.000748364	0.0402166	-2.22183	-3.37122	13	102799110	102875994	+	ensembl_havana	protein_coding		1.06959	0.996861	0.330873	0.10848	0	0.176272	0	0	0.0848531	0.233787	0.0537322	0.216961	0	0.183403	0	0	0.0981171	0.285951
ENSG00000141736	ERBB2	-0.409403	7.15189	-3.81166	0.000757833	0.040647	-1.17512	-3.36775	17	39687914	39730426	+	ensembl_havana	protein_coding		0.00822393	0.565154	138.202	140.811	132.459	146.189	119.27	157.704	149.084	164.473	3.41289	13.1587	4.3949	15.9554	29.728	10.6049	16.9784	11.442
ENSG00000182473	EXOC7	-0.271247	7.07063	-3.74476	0.000761397	0.0407597	-1.22332	-3.36646	17	76081016	76121576	-	ensembl_havana	protein_coding		0.00813448	0.564314	152.584	143.12	152.45	156.931	105.852	115.951	127.596	131.111	14.535	4.1585	8.72602	1.89498	5.65708	3.19633	3.40493	6.57467
ENSG00000170234	PWWP2A	0.485904	4.78293	3.8075	0.000763665	0.0408026	-0.767132	3.36564	5	160061801	160119450	-	ensembl_havana	protein_coding		0.0116966	0.602887	27.1362	27.9516	29.4435	24.8941	32.1792	29.1276	24.8096	26.245	0.413086	3.33834	3.09753	2.0791	4.87697	4.1007	2.16331	2.22423
ENSG00000072501	SMC1A	0.294686	7.38785	3.80554	0.000768544	0.0409824	-1.28398	3.36388	X	53374149	53422728	-	ensembl_havana	protein_coding		0.0186122	0.673335	164.206	148.56	167.445	142.014	221.435	166.731	183.614	160.67	12.608	14.3945	7.42927	13.7202	25.7976	10.6924	13.9694	13.5926
ENSG00000103067	ESRP2	-0.211298	6.58666	-3.80058	0.000769975	0.0409824	-1.07135	-3.36337	16	68229033	68238102	-	ensembl_havana	protein_coding		-0.0343119	0.168593	57.7494	61.1885	54.7968	57.962	145.18	165.635	159.634	169.381	1.08067	1.61071	0.959934	3.7605	8.59513	3.20125	3.99668	5.02968
ENSG00000187699	C2orf88	2.22602	-0.128572	3.83794	0.000776414	0.0412462	-0.99117	3.36107	2	189879609	190203484	+	ensembl_havana	protein_coding		-0.0359853	0.160304	3.41037	2.81461	3.50525	3.14177	0.452994	0.289436	0.141919	0.474366	0.996298	0.72064	0.0736187	0.253167	0.194265	0.194796	0.208119	0.245486
ENSG00000120053	GOT1	0.316463	5.31115	3.80017	0.00077824	0.0412645	-0.847285	3.36042	10	99396870	99430624	-	ensembl_havana	protein_coding		-0.019639	0.261235	51.2089	48.214	56.8762	55.013	35.5098	27.1097	31.6813	26.3443	2.90579	2.92176	3.653	1.7387	3.10795	1.96723	1.00325	0.678849
ENSG00000137812	KNL1	0.445228	6.20932	3.79789	0.000781144	0.04133	-1.05741	3.35939	15	40594020	40664342	+	ensembl_havana	protein_coding		0.0152809	0.641438	96.2371	89.2911	96.1865	88.2157	77.7904	57.5449	57.0796	50.1799	10.6977	11.3029	8.89705	16.4741	10.1623	2.88846	5.70523	5.01541
ENSG00000167384	ZNF180	0.479102	3.51262	3.7347	0.000782444	0.04133	-0.638215	3.35893	19	44474428	44500524	-	ensembl_havana	protein_coding		-0.00884464	0.367824	11.9453	11.8086	13.8943	11.6734	11.6157	10.9603	9.72293	10.2348	0.232564	0.696263	1.21126	1.37909	1.41849	0.492327	0.984599	0.67932
ENSG00000271270	TMCC1-DT	-0.663301	2.46962	-3.80367	0.000786803	0.0414815	-0.463902	-3.3574	3	129893811	129918578	+	havana	lncRNA		-0.0228241	0.236809	8.8553	8.11892	8.41663	7.75754	2.6117	3.8016	3.88002	5.0681	0.623408	0.432318	0.819816	1.02697	0.618002	0.730973	0.666465	0.523223
ENSG00000065150	IPO5	0.171604	7.8705	3.79651	0.000788304	0.0414821	-1.38678	3.35687	13	97953658	98024296	+	ensembl_havana	protein_coding		-0.0378891	0.153098	387.322	357.954	375.654	343.647	174.177	143.81	149.951	135.701	4.93897	21.442	6.49429	21.5765	21.1077	3.35894	15.8099	9.24192
ENSG00000213411	RBM22P2	-1.39021	-0.876196	-3.7737	0.000801539	0.042099	-1.04776	-3.35226	13	30539597	30543461	-	havana	processed_pseudogene		4.55523e-05	0.473109	0.413676	0.28672	0.196871	0.309911	0.866543	1.08829	1.08472	0.859522	0.124118	0.056188	0.103489	0.0747136	0.145279	0.118738	0.126709	0.150031
ENSG00000166788	SAAL1	0.476363	4.16617	3.78386	0.00080958	0.0424412	-0.724684	3.3495	11	18069935	18106087	-	ensembl_havana	protein_coding		0.0175621	0.663631	24.2267	23.3701	24.163	20.8499	18.3175	13.3076	13.0552	12.1161	1.32731	1.31768	2.08429	3.39002	2.67312	1.39429	0.685936	0.527174
ENSG00000140443	IGF1R	-0.361419	8.747	-3.7696	0.000821171	0.0429069	-1.59084	-3.34556	15	98648539	98964530	+	ensembl_havana	protein_coding		-0.0477614	0.122218	229.356	225.607	193.488	218.301	794.802	857.233	855.744	931.766	29.4697	12.1263	18.8431	20.0517	103.929	20.3637	51.8368	39.1822
ENSG00000156052	GNAQ	0.260107	6.72542	3.71626	0.000822496	0.0429069	-1.22796	3.34511	9	77716097	78031811	-	ensembl_havana	protein_coding		0.0312191	0.768098	71.1888	71.6953	78.35	68.4797	161.811	162.452	148.823	147.499	5.97185	1.73382	3.43721	2.84619	9.93528	1.65747	6.60119	5.24307
ENSG00000197275	RAD54B	0.485127	4.63216	3.7842	0.000823087	0.0429069	-0.802054	3.34491	8	94371960	94475115	-	ensembl_havana	protein_coding		0.124672	0.930746	15.0956	15.9424	17.1256	16.3328	51.4084	34.5496	41.7808	29.9324	2.28301	1.34502	2.84318	3.35821	5.10644	2.46295	5.80186	2.18123
ENSG00000287221		-1.97458	-2.47223	-3.76791	0.000829539	0.0431624	-1.80074	-3.34275	10	50736078	50739434	-	havana_tagene	lncRNA		0.0328808	0.776763	0.196217	0.123949	0.0808914	0.189044	0.101779	0.22057	0.191729	0.329252	0.034204	0.0531272	0.046227	0.0467062	0.0340991	0.0526962	0.0724149	0.115838
ENSG00000205581	HMGN1	0.163656	8.17352	3.78196	0.000834328	0.0433306	-1.47852	3.34115	21	39342315	39349647	-	ensembl_havana	protein_coding		-0.0237625	0.229758	176.043	167.238	179.744	161.245	531.289	476.637	485.91	461.982	11.9808	8.0236	3.99479	11.0319	6.88637	12.7107	14.1246	3.8307
ENSG00000138750	NUP54	0.33927	5.26618	3.76195	0.000849616	0.0439729	-0.902833	3.3361	4	76114659	76148444	-	ensembl_havana	protein_coding		0.00163978	0.490285	41.1342	39.8798	42.86	38.5417	40.4494	38.252	33.3695	34.622	4.63686	1.00322	1.948	2.56594	2.41612	2.19432	1.34241	1.29582
ENSG00000161888	SPC24	0.370844	4.943	3.7685	0.000849855	0.0439729	-0.920216	3.33603	19	11131520	11155807	-	ensembl_havana	protein_coding		0.0191323	0.678905	26.798	23.7102	26.4364	21.9124	52.4106	31.1952	40.0398	34.2904	1.21838	2.47932	1.64757	4.6741	1.75201	2.00625	2.49647	5.68151
ENSG00000198146	ZNF770	0.259218	6.38645	3.76091	0.000858493	0.0442885	-1.17005	3.33321	15	34978341	34988287	-	ensembl_havana	protein_coding		-0.0205411	0.25383	114.429	120.116	121.508	116.018	67.5224	57.3075	59.7967	54.0653	6.26481	7.62161	9.05076	7.08136	6.01899	5.04366	1.49067	1.12597
ENSG00000119711	ALDH6A1	-0.384913	5.92029	-3.76209	0.000859528	0.0442885	-1.04051	-3.33288	14	74056847	74084492	-	ensembl_havana	protein_coding		-0.0120225	0.334247	39.2506	48.1794	30.8944	40.9128	86.4401	107.035	87.8483	99.4508	4.48186	4.32878	5.59433	6.93198	19.1311	5.49311	15.4484	13.3284
ENSG00000106804	C5	0.677624	5.57451	3.74312	0.000860727	0.0442885	-0.848068	3.33249	9	120952335	121050275	-	ensembl_havana	protein_coding		0.032922	0.777272	189.778	225.31	171.697	233.664	13.6021	14.3947	7.66111	10.8728	26.7342	7.25288	28.8466	6.27005	2.25962	1.56787	1.57495	1.39492
ENSG00000134030	CTIF	-0.433402	4.8707	-3.75768	0.000867771	0.0445685	-0.839755	-3.33022	18	48539031	48863217	+	ensembl_havana	protein_coding		-0.0261497	0.212693	55.5123	59.0602	52.9649	63.4642	12.1433	16.3821	15.512	16.0903	4.5107	3.43814	4.45679	4.44549	1.71802	1.25489	1.16877	2.06889
ENSG00000056998	GYG2	-0.501804	3.97633	-3.75925	0.000874747	0.0448094	-0.69606	-3.32799	X	2828822	2882820	+	ensembl_havana	protein_coding		-0.0253726	0.218064	28.751	34.1603	26.0943	32.3276	6.37017	9.24388	8.2652	10.1647	2.77348	0.760167	1.35894	2.5626	1.76477	0.394262	2.63623	2.46703
ENSG00000145354	CISD2	0.373986	4.73928	3.75426	0.000875788	0.0448094	-0.90131	3.32766	4	102868974	102892807	+	ensembl_havana	protein_coding		0.000157289	0.474436	26.5202	28.709	30.4043	28.232	29.8247	23.1911	26.4863	21.9357	1.71335	2.63845	1.55381	3.81337	1.67286	0.73927	2.10576	2.26782
ENSG00000214190	RNF152P1	-2.73737	-2.72583	-3.75253	0.000878481	0.0448094	-1.84815	-3.3268	9	5418373	5418976	-	havana	processed_pseudogene		-0.0111938	0.342625	0.192614	0.131262	0.059383	0.174671	0.100144	0.189577	0.231443	0.144306	0.0654063	0.0334179	0.0490682	0.0880408	0.0519287	0.119336	0.0880279	0.0560245
ENSG00000234127	TRIM26	-0.231435	5.94258	-3.75507	0.000878899	0.0448094	-1.10157	-3.32667	6	30184455	30213427	-	ensembl_havana	protein_coding		0.0540966	0.852495	72.1044	67.8287	66.352	71.2717	52.6054	54.7175	56.8304	54.4088	3.12106	2.46323	1.72663	1.08801	4.51808	1.46286	4.84996	2.86359
ENSG00000197070	ARRDC1	-0.394824	4.68197	-3.74507	0.000882437	0.0449075	-0.838227	-3.32555	9	137605685	137615360	+	ensembl_havana	protein_coding		0.0056913	0.536484	10.8118	11.8826	9.91952	11.6731	56.4683	53.7675	68.4667	61.9172	1.3565	0.546784	0.60848	1.14378	8.1502	2.72635	6.17476	2.65325
ENSG00000160783	PMF1	0.289467	4.88577	3.74745	0.000885925	0.0449346	-0.931176	3.32445	1	156212993	156240042	+	ensembl_havana	protein_coding		0.0498095	0.841199	24.1204	23.8827	25.229	23.5891	39.1909	38.6152	33.4946	33.6704	0.326438	1.49051	1.31203	0.709915	3.01951	1.46539	2.76153	0.765153
ENSG00000135821	GLUL	-0.273175	8.27884	-3.75717	0.000886198	0.0449346	-1.51441	-3.32437	1	182378098	182392206	-	ensembl_havana	protein_coding		0.000793019	0.481487	333.932	366.528	343.105	402.38	204.526	301.575	253.898	330.3	15.5043	13.8355	16.4549	26.5484	11.3306	19.8376	22.8982	11.0526
ENSG00000134440	NARS1	0.246409	7.19335	3.74999	0.000891557	0.0451241	-1.33647	3.32268	18	57600656	57622213	-	ensembl_havana	protein_coding		-0.00893254	0.366896	170.284	166.074	174.41	168.78	139.051	132.937	120.344	114.432	6.64885	5.98489	7.7031	9.34547	7.06492	4.99699	8.6444	7.04956
ENSG00000151065	DCP1B	-0.410049	3.948	-3.74157	0.000896122	0.0452729	-0.70155	-3.32126	12	1946053	2004535	-	ensembl_havana	protein_coding		0.0204488	0.690709	19.2301	17.581	19.1281	16.7981	10.8326	13.5188	14.2296	14.2878	1.01611	1.11254	1.08279	0.329187	1.30089	1.31487	1.11607	0.765649
ENSG00000108963	DPH1	-0.323662	4.79979	-3.74133	0.000903414	0.0455586	-0.91924	-3.319	17	2030137	2043898	+	ensembl_havana	protein_coding		0.137068	0.937333	22.3118	22.914	19.7396	21.5656	31.4893	40.5751	34.8528	37.6579	0.655887	0.695742	1.6455	1.83258	2.45561	1.65334	3.57127	1.68385
ENSG00000289154		0.492165	2.78644	3.7396	0.000909236	0.0457452	-0.637276	3.3172	12	54278621	54279696	-	havana_tagene	lncRNA		-0.0169004	0.286191	5.31339	5.58195	5.76461	5.62767	10.0852	8.54811	7.80811	7.90444	0.309154	0.374236	0.442738	0.58347	0.50607	0.797893	1.02653	0.624867
ENSG00000131238	PPT1	0.216135	7.1759	3.73999	0.0009104	0.0457452	-1.3866	3.31685	1	40072710	40097260	-	ensembl_havana	protein_coding		-0.027135	0.206658	138.603	132.534	142.635	130.886	164.139	179.654	145.311	133.958	3.11338	6.34421	3.94941	8.3338	35.8601	7.10241	20.7945	7.67782
ENSG00000166803	PCLAF	0.521145	4.96684	3.7318	0.000933386	0.0467871	-0.991419	3.30987	15	64364304	64387687	-	ensembl_havana	protein_coding		0.186311	0.954221	32.0565	30.0878	32.784	27.4217	37.9524	35.0679	27.0248	30.8297	4.97189	5.55684	4.63894	5.06908	3.04543	3.94409	2.06571	1.99508
ENSG00000131242	RAB11FIP4	-0.38728	5.80084	-3.72127	0.000934498	0.0467871	-1.10901	-3.30954	17	31391675	31538211	+	ensembl_havana	protein_coding		0.00512414	0.529477	94.3055	105.684	84.6109	118.154	27.7553	31.6652	32.2499	33.7461	9.57082	3.10692	11.3867	3.44973	4.23268	2.46447	2.48657	1.92408
ENSG00000265817	FSBP	0.485191	4.21682	3.72985	0.000938296	0.0468491	-0.875945	3.3084	8	94378377	94436952	-	ensembl_havana	protein_coding		0.116059	0.925949	16.3875	15.4253	16.601	16.6806	27.9194	19.7326	20.2813	18.8178	1.39453	1.9317	0.577235	2.48728	1.63781	3.14897	2.38135	1.85659
ENSG00000146670	CDCA5	0.354939	5.66639	3.72716	0.000939103	0.0468491	-1.16419	3.30816	11	65066300	65084164	-	ensembl_havana	protein_coding		0.030258	0.762749	51.492	44.961	49.3623	40.2452	83.1038	42.666	62.191	45.4131	3.3689	3.34336	1.8904	5.07978	17.4592	2.06104	6.0147	7.9137
ENSG00000200788	Y_RNA	-2.94905	-4.10891	-3.66519	0.000944101	0.0469835	-2.21068	-3.30668	9	127470875	127470987	+	ensembl	misc_RNA		0.0396621	0.808196	0.0955842	0	0.0355602	0.0207978	0.0427254	0.0493817	0.117001	0.0790158	0.0420074	0	0.0711204	0.0247095	0.0353901	0.0450473	0.0322268	0.0235925
ENSG00000130518	IQCN	-1.29775	2.218	-3.73934	0.000945171	0.0469835	-0.629202	-3.30636	19	18257098	18274500	-	ensembl_havana	protein_coding		0.0487877	0.8389	1.56509	1.35266	0.825522	1.68038	12.4397	21.0226	15.7599	23.4618	0.223145	0.419053	0.298603	1.10009	4.03975	1.12767	2.44421	3.08269
ENSG00000204370	SDHD	0.316509	5.16454	3.71927	0.000955424	0.0474085	-1.06372	3.30333	11	112086824	112120016	+	ensembl_havana	protein_coding		0.0251338	0.728265	38.8749	40.4228	42.0666	41.6012	38.2086	28.3637	33.264	27.914	4.1721	1.44736	3.40008	2.63442	3.61423	1.60082	1.22285	1.57038
ENSG00000138180	CEP55	0.400142	5.0793	3.72507	0.000958465	0.0474747	-1.06273	3.30244	10	93496612	93529092	+	ensembl_havana	protein_coding		-0.0278756	0.202436	28.304	21.8911	28.4964	19.4732	68.5589	35.6489	52.4872	39.881	2.31038	3.30232	1.11598	3.10993	8.76744	1.3713	2.23112	5.01984
ENSG00000226406	RBMX2P1	-2.30172	-2.07246	-3.71835	0.000965345	0.0477306	-1.79882	-3.30044	21	14829154	14829989	-	havana	processed_pseudogene		0.0139272	0.627246	0.438539	0.389449	0.272251	0.467474	0.0421376	0.200412	0.153155	0.265835	0.0624899	0.0786203	0.0847137	0.164495	0.0377597	0.138272	0.068072	0.168843
ENSG00000144136	SLC20A1	0.305879	6.92118	3.71545	0.000972527	0.0480004	-1.40602	3.29836	2	112645939	112663825	+	ensembl_havana	protein_coding		0.0131536	0.619244	155.113	144.916	167.606	140.429	112.86	93.6487	98.4236	87.1551	6.56913	5.98613	14.5004	14.5257	20.7387	3.0796	15.4911	4.59973
ENSG00000196743	GM2A	-0.298498	5.30111	-3.72049	0.000977167	0.0481441	-1.04707	-3.29702	5	151212150	151270440	+	ensembl_havana	protein_coding		0.0108539	0.593868	55.2673	62.4594	55.6506	67.0069	23.0087	24.3388	28.3894	28.7605	2.94197	0.680155	3.91883	1.93288	2.71759	0.771997	2.6662	1.10258
ENSG00000236882	LINC01554	2.40684	-2.47722	3.70005	0.000983947	0.0483664	-1.63375	3.29508	5	95838245	95860133	+	ensembl_havana	lncRNA		0.0133084	0.620858	0.109928	0.128999	0.342969	0.139111	0.403102	0.115879	0.205654	0.128093	0.056909	0.0864793	0.062087	0.011866	0.253323	0.0873032	0.0806791	0.0496694
ENSG00000225733	FGD5-AS1	0.190085	7.14973	3.71108	0.000985155	0.0483664	-1.43537	3.29473	3	14920347	14948424	-	havana	lncRNA		0.00311081	0.507659	108.65	108.955	106.136	102.708	200.969	201.5	172.165	184.386	6.72561	3.44685	5.35008	3.369	6.77552	5.28331	6.56116	5.66035
ENSG00000187260	WDR86	3.64967	-3.62226	3.69727	0.000992355	0.0486341	-2.1585	3.29269	7	151375909	151410727	-	ensembl_havana	protein_coding		-0.00088744	0.461261	0.0807567	0.170924	0.30343	0.166383	0.0516532	0.0332062	0	0.0417217	0.0587007	0.14536	0.122763	0.0357934	0.0242488	0.0477187	0	0.0357293
ENSG00000196419	XRCC6	0.165508	8.18761	3.70239	0.00100361	0.0490993	-1.7257	3.28951	22	41621163	41664048	+	ensembl_havana	protein_coding		-0.0158811	0.29532	354.568	328.407	358.034	329.086	304.781	215.398	274.888	213.641	5.0439	18.5158	4.80157	17.6255	36.151	2.84674	28.0689	15.3418
ENSG00000152931	PART1	-1.55456	0.51785	-3.71353	0.00100913	0.0492827	-1.27923	-3.28797	5	60487713	60548813	+	ensembl_havana	lncRNA		0.0346249	0.785716	14.424	12.66	15.0226	12.3817	0.075829	0.188616	0.232801	0.176909	0.952486	1.46348	0.417368	0.550361	0.075669	0.134481	0.0957115	0.112284
ENSG00000196550	FAM72A	0.403055	4.00627	3.70597	0.00101477	0.0494585	-0.917872	3.2864	1	206186179	206204414	-	ensembl_havana	protein_coding		0.292269	0.971043	14.9575	11.7645	14.3012	10.8015	27.8931	17.8271	20.0314	16.659	0.975623	1.09526	1.18421	1.78592	2.78784	1.1355	1.05524	0.809727
ENSG00000117724	CENPF	0.311974	7.95289	3.69752	0.00101628	0.0494585	-1.67611	3.28598	1	214603195	214664571	+	ensembl_havana	protein_coding		0.0347118	0.786114	389.144	278.365	358.526	257.278	238.456	198.682	174.816	179.226	26.451	36.6581	18.5226	48.8933	48.9906	6.46771	10.4204	17.7273
ENSG00000107262	BAG1	-0.254995	5.56018	-3.68604	0.00102091	0.049597	-1.13464	-3.2847	9	33247820	33264720	-	ensembl_havana	protein_coding		0.0260413	0.734543	27.9104	25.2985	28.167	28.3996	74.5538	74.6564	89.6593	87.2329	0.93788	1.28441	1.27868	1.34331	4.19596	2.05968	2.41136	3.06061
ENSG00000255003	CYCSP28	-2.9706	-3.51541	-3.6998	0.00102483	0.049622	-2.21626	-3.28362	11	83328926	83329246	+	havana	processed_pseudogene		-0.0279911	0.201662	0.146742	0.156152	0.0622076	0.121654	0.00925667	0.0684005	0.113691	0.0554714	0.104798	0.104685	0.0292833	0.0538343	0.0185133	0.0621431	0.0757163	0.0465643
ENSG00000069275	NUCKS1	0.25732	9.64442	3.68713	0.00102499	0.049622	-1.9983	3.28358	1	205712822	205750182	-	ensembl_havana	protein_coding		0.00861645	0.569796	417.232	427.631	417.471	402.343	1761.07	1567.97	1472.06	1396.98	31.1887	32.9288	39.8677	29.4586	35.9905	28.1163	60.1746	54.5939
ENSG00000103035	PSMD7	0.236113	6.93023	3.69213	0.00102798	0.0496256	-1.4738	3.28275	16	74296814	74306288	+	ensembl_havana	protein_coding		-0.013625	0.317558	118.087	107.71	123.58	110.751	153.774	119.365	136.64	113.941	5.64117	3.60015	7.60123	3.46491	22.8283	5.81354	12.1099	9.50629
ENSG00000288096		-2.14667	-2.31329	-3.63334	0.00102863	0.0496256	-1.8773	-3.28258	8	143888500	143901588	+	havana_tagene	lncRNA		-0.00759489	0.381927	0.905534	1.28198	0.660633	1.299	0.00902614	0.0095443	0.0684482	0.0316884	0.148465	0.151335	0.213747	0.129886	0.0180523	0.0190886	0.0281685	0.0441319
ENSG00000104142	VPS18	-0.408386	4.5494	-3.69396	0.00103538	0.0498648	-1.00308	-3.28073	15	40894450	40903975	+	ensembl_havana	protein_coding		-0.021032	0.249608	29.2995	27.8798	29.1343	27.7445	16.447	18.1268	21.7073	21.5571	1.36062	2.33021	2.19969	2.32241	2.93568	0.931181	1.54972	2.09808

## Sheet: diff_gene_hepg2_vs_mcf7_48h
gene_id	gene_name	log2FoldChange	AveExpr	stat	pvalue	padj	B	z.std	seqnames	start	end	strand	gene_source	gene_biotype	protein_id	salmon_log10_cv_mean	salmon_cv_quantile	condition_HepG2_24h_control_mean	condition_HepG2_48h_control_mean	condition_HepG2_24h_KI_mean	condition_HepG2_48h_KI_mean	condition_MCF7_24h_control_mean	condition_MCF7_48h_control_mean	condition_MCF7_24h_KI_mean	condition_MCF7_48h_KI_mean	condition_HepG2_24h_control_sd	condition_HepG2_48h_control_sd	condition_HepG2_24h_KI_sd	condition_HepG2_48h_KI_sd	condition_MCF7_24h_control_sd	condition_MCF7_48h_control_sd	condition_MCF7_24h_KI_sd	condition_MCF7_48h_KI_sd
ENSG00000166833	NAV2	-1.02449	6.68917	-12.713	1.12011e-12	3.11804e-08	19.4339	-7.11488	11	19350724	20121601	+	ensembl_havana	protein_coding		0.0159718	0.647914	95.7842	94.8897	98.9658	92.8588	85.534	77.485	151.821	154.61	2.96846	4.38533	5.12046	10.998	6.55845	3.23491	3.91149	9.36279
ENSG00000012171	SEMA3B	-0.666771	6.56477	-10.3204	9.58268e-11	1.33377e-06	14.5863	-6.47339	3	50267558	50277546	+	ensembl_havana	protein_coding		1.78133e-05	0.4728	183.937	197.406	184.372	195.808	43.7049	32.3646	69.3235	50.8297	16.1521	13.4851	18.1965	15.912	2.48776	2.65957	2.13037	1.09641
ENSG00000151208	DLG5	-0.45032	7.6696	-9.05207	1.497e-09	1.38907e-05	11.7092	-6.04469	10	77790791	77926755	-	ensembl_havana	protein_coding		0.00606247	0.540463	132.519	128.549	134.529	125.081	305.268	267.149	359.235	354.815	8.47964	2.84521	7.2919	8.06385	12.3926	17.4972	24.0937	23.7567
ENSG00000086062	B4GALT1	-0.377961	6.92824	-8.18908	1.0784e-08	7.50484e-05	9.84324	-5.71791	9	33104082	33167356	-	ensembl_havana	protein_coding		-0.0066749	0.392891	79.7256	84.0984	80.1701	81.6875	186.732	141.26	235.679	177.945	3.43068	3.20724	4.08285	2.75565	8.71818	3.41985	13.9954	1.36351
ENSG00000150527	MIA2	0.518195	6.96503	7.78711	2.88545e-08	0.000160645	8.87681	5.54825	14	39230231	39388513	+	ensembl_havana	protein_coding		-0.0175168	0.279294	219.048	227.269	217.222	242.932	73.3513	84.1354	59.499	62.5588	14.0681	7.51904	9.74239	13.3845	10.1251	7.8053	5.1784	3.57902
ENSG00000184640	SEPTIN9	-0.360406	9.07735	-7.54788	4.94034e-08	0.000229207	7.88879	-5.45344	17	77280569	77500596	+	ensembl_havana	protein_coding		-0.0381665	0.152081	637.962	610.165	628.969	604.195	440.69	384.656	594.441	490.296	38.3832	12.0063	44.5451	17.3329	38.6595	11.8517	12.3265	26.0029
ENSG00000131238	PPT1	0.402743	7.1759	6.83304	2.87463e-07	0.00114316	6.47964	5.13149	1	40072710	40097260	-	ensembl_havana	protein_coding		-0.027135	0.206658	138.603	132.534	142.635	130.886	164.139	179.654	145.311	133.958	3.11338	6.34421	3.94941	8.3338	35.8601	7.10241	20.7945	7.67782
ENSG00000140450	ARRDC4	0.793402	4.19052	6.56314	5.64083e-07	0.00187982	6.21888	5.00313	15	97960703	97973833	+	ensembl_havana	protein_coding		-0.023688	0.230288	11.5219	8.387	13.8999	12.4134	28.7495	31.7565	31.6885	26.8426	1.11133	1.02209	0.921115	2.08383	4.71053	3.95076	6.98315	1.81703
ENSG00000123384	LRP1	-0.399331	7.81472	-6.54014	6.07766e-07	0.00187982	5.66182	-4.98873	12	57128483	57213361	+	ensembl_havana	protein_coding		0.0315093	0.769557	646.334	661.686	638.605	687.579	58.7099	76.3469	84.0433	104.104	36.8146	10.7954	28.3577	13.88	22.3745	10.4921	26.9968	8.73368
ENSG00000196305	IARS1	0.432171	8.62512	6.34597	9.82079e-07	0.00273381	4.95118	4.8952	9	92210207	92293854	-	ensembl_havana	protein_coding		-0.0130907	0.32304	322.303	351.375	321.892	342.463	514.983	556.826	414.765	403.174	12.6385	21.9523	16.3796	18.1452	37.5492	27.8956	43.9525	33.8456
ENSG00000150995	ITPR1	-0.462971	5.78883	-6.2543	1.24613e-06	0.00315349	5.23376	-4.84816	3	4493345	4847506	+	ensembl_havana	protein_coding		-0.0247701	0.222706	54.5807	58.3124	53.8513	56.5485	53.5425	46.6898	58.6322	62.6645	6.10724	3.70312	6.15759	3.47152	6.33925	2.241	5.00538	3.55504
ENSG00000233695	GAS6-AS1	-1.17967	2.2892	-6.20863	1.42081e-06	0.00329593	5.26093	-4.82206	13	113815630	113845744	+	ensembl_havana	lncRNA		0.0311708	0.767966	2.99231	2.86246	3.71838	2.58654	6.06832	5.38304	13.1401	10.9749	1.13309	1.07048	0.835776	0.852304	1.07445	1.11131	2.5989	0.974978
ENSG00000115738	ID2	0.551996	5.63966	6.10977	1.83447e-06	0.00372691	4.89822	4.77085	2	8678845	8684461	+	ensembl_havana	protein_coding		-0.038775	0.150136	82.6553	96.7161	89.978	98.2152	31.9349	34.3305	22.1843	23.8892	2.10724	2.8356	3.37361	6.11763	11.3971	2.47119	4.91116	3.31601
ENSG00000197183	NOL4L	-0.708677	5.87516	-6.12645	1.87436e-06	0.00372691	5.22962	-4.76652	20	32443059	32585333	-	ensembl_havana	protein_coding		-0.0345462	0.167599	94.9467	98.7232	89.2302	94.2648	38.5936	25.2388	47.6293	39.2752	0.84362	5.63071	3.06002	7.48563	6.57569	1.43334	2.58747	4.20586
ENSG00000183044	ABAT	-0.358521	7.76307	-5.96982	2.603e-06	0.00483065	4.14752	-4.69989	16	8674596	8784575	+	ensembl_havana	protein_coding		-0.0459678	0.128009	246.193	249.638	228.882	240.041	155.046	176.326	250.556	218.123	14.011	9.71126	15.6401	7.59179	27.5845	3.03696	15.4203	9.36394
ENSG00000165175	MID1IP1	0.737977	4.40298	5.74159	2.82171e-06	0.00490925	4.52909	4.68339	X	38801440	38806537	+	ensembl_havana	protein_coding		-0.00108636	0.459206	15.562	18.0586	17.9216	23.9029	23.5354	29.1577	21.3456	23.1958	1.98674	2.75231	1.31014	2.00491	1.60632	2.07384	2.08673	1.22456
ENSG00000133466	C1QTNF6	-0.695291	4.49849	-5.79939	4.34086e-06	0.00710802	4.29142	-4.59436	22	37180166	37199385	-	ensembl_havana	protein_coding		-0.0165085	0.289197	9.28749	11.7549	9.31487	11.0303	41.1313	40.0442	62.2091	61.0209	0.616845	1.93656	1.01154	2.14653	4.05127	2.33716	3.61638	2.88167
ENSG00000131080	EDA2R	-0.776622	3.51271	-5.74231	4.75993e-06	0.00729411	4.22963	-4.5751	X	66595637	66639298	-	ensembl_havana	protein_coding		-0.0073848	0.384226	25.8547	23.0299	25.5301	23.2375	3.38685	4.77906	6.26114	8.28485	2.62769	1.33146	1.41943	1.64047	0.706267	0.859056	0.579603	1.34982
ENSG00000186481	ANKRD20A5P	0.781933	4.85619	5.7189	4.97855e-06	0.00729411	3.99206	4.56569	18	14179097	14252140	+	havana	transcribed_unprocessed_pseudogene		0.0243681	0.721678	25.8821	23.1475	32.1266	28.2518	32.066	41.9881	25.2942	29.6445	2.90389	2.83199	7.20909	5.92625	8.64005	6.48374	4.15301	6.26835
ENSG00000075426	FOSL2	-0.41688	6.21716	-5.67564	5.67322e-06	0.00787719	3.68994	-4.53822	2	28392448	28417317	+	ensembl_havana	protein_coding		-0.00297551	0.437123	47.1114	47.7885	46.4649	46.5864	101.52	104.202	136.592	135.911	4.93583	5.84626	5.30515	4.20396	2.00391	4.57307	5.3752	12.1102
ENSG00000171314	PGAM1	-0.38884	8.05367	-5.65257	5.94249e-06	0.00787719	3.32648	-4.52843	10	97426191	97433444	+	ensembl_havana	protein_coding		-0.0503676	0.114879	292.754	285.076	301.916	281.41	304.404	177.067	287.629	228.206	12.0698	17.0319	13.5672	26.8522	7.71248	15.7313	8.79391	10.6184
ENSG00000103888	CEMIP	-0.769134	5.32118	-5.61608	6.61866e-06	0.00837471	3.75652	-4.5056	15	80779343	80951776	+	ensembl_havana	protein_coding		0.0155749	0.643869	119.114	84.8161	140.041	91.7621	15.4473	9.86501	20.8981	18.1968	10.9541	2.50801	21.0143	6.84185	5.44145	1.0861	8.14171	4.12388
ENSG00000148180	GSN	-0.29331	7.27518	-5.57478	7.24683e-06	0.00877087	3.20457	-4.48631	9	121207794	121332843	+	ensembl_havana	protein_coding		-0.0283557	0.199452	262.167	272.118	263.034	308.675	57.7201	86.2387	98.2472	119.463	20.5794	21.5103	23.4094	36.9808	5.32976	5.56264	9.92426	3.4074
ENSG00000265972	TXNIP	0.89924	7.2452	5.4178	1.05311e-05	0.0122147	2.91707	4.40597	1	145992435	145996579	-	ensembl_havana	protein_coding		-0.0238222	0.229426	99.3759	69.1845	124.133	101.226	215.403	317.329	202.202	246.549	4.29465	3.55264	18.3294	9.21388	60.605	39.0809	10.7388	18.3669
ENSG00000133706	LARS1	0.352552	7.45622	5.39795	1.15471e-05	0.0128574	2.74926	4.38597	5	146110566	146182696	-	ensembl_havana	protein_coding		-0.00488805	0.413095	160.262	160.858	156.791	160.232	206.896	232.485	160.895	181.745	5.16292	7.34844	4.86123	8.99409	22.2688	6.94775	5.30968	6.33887
ENSG00000072110	ACTN1	-0.264715	8.17128	-5.2899	1.53276e-05	0.0164105	2.29873	-4.32393	14	68874128	68979440	-	ensembl_havana	protein_coding		0.00354434	0.511815	304.115	287.622	323.031	269.581	293.309	242.726	325.14	273.652	18.584	6.61614	36.7164	6.5932	27.2538	7.75298	20.9145	11.0472
ENSG00000197111	PCBP2	0.171145	9.43992	5.24546	1.66766e-05	0.0170208	1.89456	4.30529	12	53452102	53481162	+	ensembl_havana	protein_coding		-0.00679617	0.39141	471.986	484.011	474.937	502.007	1011.14	1088.86	902.105	1002.26	9.21019	7.41385	11.3411	6.83826	37.0559	22.7751	8.70016	29.6888
ENSG00000116774	OLFML3	-0.759287	2.95517	-5.255	1.71205e-05	0.0170208	3.00183	-4.29947	1	113979391	114035572	+	ensembl_havana	protein_coding		-0.027859	0.20248	10.169	10.2634	9.81025	9.21834	4.16966	6.33636	5.99764	9.73413	0.998299	1.40135	0.609808	1.16732	1.75286	0.213178	1.60524	1.65868
ENSG00000171564	FGB	-1.23812	5.28231	-5.20111	1.93151e-05	0.0184316	2.87476	-4.27266	4	154563011	154572807	+	ensembl_havana	protein_coding		-0.00661395	0.39351	305.786	316.652	282.84	349.38	2.85161	3.17001	7.56341	8.52545	51.2887	20.3937	38.1103	22.6852	0.382731	0.306008	1.52488	2.43059
ENSG00000132475	H3-3B	0.270503	8.87999	5.19345	1.98638e-05	0.0184316	1.88587	4.26642	17	75776434	75785893	-	ensembl_havana	protein_coding		-0.00821311	0.375296	411.729	338.264	401.685	328.212	663.267	686.327	531.209	551.331	26.7991	6.10565	39.2793	7.56413	53.9876	30.4519	6.71823	9.62427
ENSG00000172667	ZMAT3	-0.40535	6.47888	-5.16519	2.11898e-05	0.0188341	2.3071	-4.25197	3	178960121	179072215	-	ensembl_havana	protein_coding		0.0247874	0.725745	163.114	163.191	175.426	172.737	32.0206	43.356	59.5974	61.2709	11.6914	13.4919	11.1875	17.453	2.13742	2.92144	5.07929	8.19659
ENSG00000155090	KLF10	0.475444	5.40708	5.15818	2.16507e-05	0.0188341	2.48368	4.24715	8	102648784	102655725	-	ensembl_havana	protein_coding		0.0488164	0.838966	35.0653	27.0444	42.954	35.184	48.8019	60.1352	44.8769	56.4197	3.41665	1.90441	3.1706	1.53858	5.74148	3.45123	2.24089	4.12723
ENSG00000138356	AOX1	-1.11911	5.3883	-5.12081	2.37082e-05	0.0190979	2.37674	-4.22676	2	200586014	200677064	+	ensembl_havana	protein_coding		0.0267048	0.739384	29.9558	34.1919	33.8275	34.1824	49.5803	34.607	73.5333	75.5932	1.00052	4.78074	2.56361	1.21455	13.841	10.5485	30.2679	25.1123
ENSG00000135100	HNF1A	2.40141	0.770169	4.98777	2.37898e-05	0.0190979	1.085	4.22599	12	120978543	121002512	+	ensembl_havana	protein_coding		0.0272734	0.742501	42.7242	41.5074	40.712	40.9339	0.0859919	0.0929862	0.108332	0	0.645051	0.759517	1.14603	1.31882	0.0742522	0.0153596	0.0411213	0
ENSG00000167702	KIFC2	-0.551923	4.97119	-5.12319	2.40122e-05	0.0190979	2.73659	-4.22389	8	144466043	144474202	+	ensembl_havana	protein_coding		0.0109964	0.595305	13.53	18.1718	14.7875	16.1011	56.6549	57.727	66.689	74.2691	1.45363	0.889957	1.6563	1.80087	3.21845	2.97242	3.43353	3.33905
ENSG00000164284	GRPEL2	0.435408	5.32602	5.09334	2.62415e-05	0.0192528	2.30088	4.20385	5	149345430	149354583	+	ensembl_havana	protein_coding		0.00937915	0.578218	30.5673	31.3109	30.0742	33.6441	53.228	61.0949	44.5747	48.6097	4.93021	0.922429	3.22673	3.9738	2.17588	1.07676	1.64149	2.16747
ENSG00000176438	SYNE3	0.781381	4.16305	5.08458	2.63063e-05	0.0192528	2.47193	4.20329	14	95407266	95516650	-	ensembl_havana	protein_coding		-0.0119604	0.334778	20.1962	27.8624	20.6573	32.3875	12.5712	18.2674	10.4701	12.2742	2.66172	2.21205	3.75056	2.88306	3.52235	2.05188	0.556701	0.713579
ENSG00000204387	SNHG32	0.379762	5.83948	5.08159	2.67277e-05	0.0192528	2.22053	4.19969	6	31834608	31839766	+	ensembl_havana	lncRNA		-0.00967047	0.358562	58.6043	59.9291	60.32	59.7142	49.3895	71.2026	47.7989	54.7047	2.55688	1.51867	3.93159	1.00056	2.01798	2.43549	3.90797	5.01246
ENSG00000234431		4.09752	-1.13318	5.09901	2.69734e-05	0.0192528	1.04759	4.19762	2	201166965	201167546	+	havana	lncRNA		0.492257	0.983642	1.20763	1.57242	1.2692	1.62016	0.470278	0.363897	0.405341	0	0.342331	0.0820899	0.247982	0.198028	0.38621	0.174644	0.329488	0
ENSG00000112379	ARFGEF3	0.352825	6.55667	4.99231	3.44306e-05	0.0239611	1.88385	4.14199	6	138161939	138344663	+	ensembl_havana	protein_coding		0.0108417	0.593669	41.8535	39.2095	46.4834	43.9568	221.77	213.967	208.642	188.083	2.43863	2.90327	4.61994	4.07086	17.664	9.61377	3.7679	11.7753
ENSG00000198732	SMOC1	-1.49834	2.53909	-5.01369	3.64814e-05	0.0247691	2.35217	-4.1287	14	69854131	70032366	+	ensembl_havana	protein_coding		0.0033796	0.510069	35.9785	29.9999	33.632	31.5378	1.03329	0.645861	1.1091	1.96372	1.03735	4.81646	2.9463	2.89461	0.679856	0.0941735	0.675596	0.373048
ENSG00000197467	COL13A1	3.62952	-2.48227	4.91366	3.88133e-05	0.0257249	0.468222	4.11443	10	69801880	69964275	+	ensembl_havana	protein_coding		0.00250753	0.501205	0	0	0.0394614	0.156924	1.00354	1.2086	0.486314	0.699417	0	0	0.0272362	0.0620951	0.806549	0.688245	0.333423	0.114132
ENSG00000189060	H1-0	0.3395	8.39584	4.90225	4.26498e-05	0.0270457	1.22564	4.09264	22	37805229	37807432	+	ensembl_havana	protein_coding		-0.0113266	0.341188	479.141	333.933	417.788	323.405	376.452	341.424	236.332	260.463	74.5799	6.24984	71.1031	12.3245	62.1496	12.5502	9.90509	9.80474
ENSG00000136628	EPRS1	0.387148	7.79175	4.90196	4.27492e-05	0.0270457	1.39508	4.0921	1	219968600	220046530	-	ensembl_havana	protein_coding		0.0551814	0.854904	194.64	208.625	193.169	212.257	271.957	275.856	219.044	215.017	7.31883	10.8198	5.71732	12.6794	5.62138	11.5892	29.0295	15.4449
ENSG00000172059	KLF11	0.636112	3.43786	4.85907	4.81906e-05	0.0292608	1.97154	4.06423	2	10042849	10054836	+	ensembl_havana	protein_coding		-0.0141839	0.311987	9.68842	8.57017	11.3696	10.3333	10.2552	15.7139	10.0689	12.3319	1.24692	1.27363	1.87924	0.412468	1.15051	0.887764	1.34082	1.21553
ENSG00000078804	TP53INP2	-0.526023	4.36736	-4.85282	4.83528e-05	0.0292608	1.90884	-4.06345	20	34704339	34713439	+	ensembl_havana	protein_coding		0.0129629	0.617233	51.0319	64.5196	61.6075	78.5281	4.82795	5.35666	8.82722	9.42736	5.20668	12.0074	7.58248	14.7852	0.655916	0.465108	1.15575	0.679659
ENSG00000169100	SLC25A6	0.239985	8.04268	4.83777	5.0827e-05	0.0301037	1.10918	4.05179	X	1386152	1392113	-	ensembl_havana	protein_coding		0.0403661	0.810716	216.67	217.41	226.534	231.981	295.191	344.057	301.555	310.429	13.0213	4.13398	18.4823	8.67576	15.5977	13.2505	16.3061	9.68991
ENSG00000146733	PSPH	0.547688	5.36041	4.81086	5.71248e-05	0.0331288	1.57589	4.02438	7	56011051	56051604	-	ensembl_havana	protein_coding		0.0057587	0.537368	63.3558	65.954	66.4908	71.3248	28.5716	31.3486	20.2324	23.3396	4.51285	1.03185	4.34661	0.999307	6.58293	1.72906	2.34072	3.4024
ENSG00000121766	ZCCHC17	-0.472995	4.05085	-4.78743	5.87497e-05	0.0333758	1.7352	-4.01778	1	31296982	31364953	+	ensembl_havana	protein_coding		-0.000787009	0.462588	24.7158	23.2826	26.3366	21.1568	12.5048	9.45056	12.709	11.9185	1.10395	1.04567	0.192795	1.75517	1.96347	0.659559	1.05404	0.530042
ENSG00000173812	EIF1	0.439442	8.03144	4.77524	6.05945e-05	0.0334365	0.947099	4.01048	17	41688885	41692668	+	ensembl_havana	protein_coding		-0.0106323	0.348704	273.289	263.686	271.821	264.708	258.865	329.47	207.918	244.711	7.00432	3.48897	7.50532	6.89224	64.5644	10.176	7.63166	16.892
ENSG00000249859	PVT1	-0.220433	8.11003	-4.77093	6.12589e-05	0.0334365	0.979085	-4.00791	8	127794526	128187101	+	havana	lncRNA		0.00557939	0.535136	146.609	133.833	143.989	127.658	494.363	529.079	614.635	589.613	12.3988	4.52218	9.97311	5.06925	15.8269	10.0443	12.1974	35.8974
ENSG00000178607	ERN1	0.645863	5.12599	4.63534	6.43837e-05	0.0340187	1.3778	3.99614	17	64039080	64130819	-	ensembl_havana	protein_coding		-0.000114912	0.471253	34.1379	29.7996	31.6009	36.4977	36.9344	43.7662	35.172	34.0204	2.69167	2.78265	3.04106	4.27805	2.48784	5.32767	3.20656	4.52405
ENSG00000107796	ACTA2	-0.55376	4.1766	-4.74135	6.47697e-05	0.0340187	1.62367	-3.99472	10	88935074	88991339	-	ensembl_havana	protein_coding		0.0202729	0.689206	46.9648	45.7877	49.3948	50.4778	4.4235	6.0278	8.81922	9.69409	10.1089	5.87031	10.5841	8.30712	0.80568	0.805123	0.637248	1.51646
ENSG00000113719	ERGIC1	0.321453	7.7078	4.67469	7.32946e-05	0.0377834	0.869158	3.96533	5	172834251	172952792	+	ensembl_havana	protein_coding		0.00515386	0.530096	119.586	131.833	120.829	137.683	326.111	401.542	318.533	335.778	4.25033	2.42569	8.86664	7.04851	23.1778	16.0626	13.1293	15.859
ENSG00000204196	RPL12P16	-4.08852	-4.63418	-4.67446	7.76956e-05	0.0393239	-0.869864	-3.9514	2	203190780	203191277	+	havana	transcribed_processed_pseudogene		0.836415	0.993744	0	0	0	0	0.0754461	0	0.260756	0.34534	0	0	0	0	0.150892	0	0.301147	0.0718487
ENSG00000155093	PTPRN2	0.973427	2.62242	4.63999	8.17216e-05	0.0400045	1.51295	3.93929	7	157539056	158587823	-	ensembl_havana	protein_coding		-0.00721276	0.386215	8.08573	11.2089	10.067	15.5062	2.74174	5.28787	2.874	3.76113	1.31223	1.7137	1.69063	3.21219	0.854401	0.586076	0.254824	0.823366
ENSG00000143845	ETNK2	-0.522224	3.9925	-4.65466	8.19147e-05	0.0400045	1.36801	-3.93873	1	204131062	204152044	-	ensembl_havana	protein_coding		0.0123721	0.609408	12.1445	15.0381	11.6891	14.2275	17.8881	16.762	20.2993	22.7244	0.41836	2.19478	0.361748	0.961844	3.23901	0.510674	1.67975	2.35691
ENSG00000178209	PLEC	-0.271191	8.74266	-4.64929	8.51317e-05	0.0408588	0.500221	-3.92947	8	143915153	143976734	-	ensembl_havana	protein_coding		-0.0312725	0.184421	223.621	223.876	224.256	222.076	750.098	762.495	882.835	911.179	26.5412	12.5885	17.481	10.539	53.2657	30.2294	24.7022	28.9429
ENSG00000186115	CYP4F2	2.22212	-0.468506	4.63676	8.79053e-05	0.040971	0.543177	3.92176	19	15878023	15898077	-	ensembl_havana	protein_coding		-0.0117218	0.337209	3.17914	1.72975	2.82194	2.96403	0.385832	0.23614	0.259414	0.0773031	0.929243	0.291217	0.927577	0.689442	0.189284	0.136723	0.0746111	0.0637913
ENSG00000139651	ZNF740	0.397692	6.02248	4.62605	8.83092e-05	0.040971	0.959857	3.92065	12	53180704	53195142	+	ensembl_havana	protein_coding		-0.00116659	0.458565	44.4675	45.169	46.0696	47.6787	83.023	115.984	82.7325	93.4197	3.24103	1.48435	4.51807	3.21605	15.1636	5.02844	13.2743	4.83168
ENSG00000115902	SLC1A4	0.664873	5.5257	4.50476	9.29621e-05	0.0424227	0.996375	3.90826	2	64988477	65023865	+	ensembl_havana	protein_coding		0.00769651	0.559827	117.91	118.189	115.519	114.107	21.4735	26.5099	12.2771	16.4733	11.6092	4.55447	9.0835	3.09839	4.25739	1.19469	2.48222	2.82881
ENSG00000148672	GLUD1	0.339409	8.35771	4.59637	9.64819e-05	0.042552	0.408146	3.89927	10	87050202	87094843	-	ensembl_havana	protein_coding		-0.0105957	0.349212	555.095	590.018	548.801	664.471	180.406	210.439	164.266	187.221	61.5275	57.5222	67.9864	51.3822	37.7661	7.30809	18.8501	15.4103
ENSG00000049449	RCN1	0.356693	5.55714	4.59735	9.65645e-05	0.042552	0.988544	3.89907	11	32091074	32105722	+	ensembl_havana	protein_coding		0.0198691	0.685913	53.7766	57.0587	55.026	55.6435	40.719	51.3861	31.5045	39.2573	1.59399	3.39644	3.71883	1.67058	2.8306	2.29061	2.77766	2.25319
ENSG00000260570		3.08409	-2.87415	4.58031	0.00010009	0.042552	-0.197127	3.89037	16	28830612	28837200	-	havana	lncRNA		-0.000325553	0.468777	0.211158	0.0657616	0.104435	0.28944	0.119093	0.160683	0.103465	0.0674166	0.0580859	0.0427247	0.0896358	0.0517981	0.0298915	0.0474607	0.0425087	0.0484746
ENSG00000101986	ABCD1	-0.417964	5.03195	-4.57909	0.000100756	0.042552	1.01681	-3.88876	X	153724856	153744755	+	ensembl_havana	protein_coding		-0.0203076	0.255686	33.1657	35.1025	34.3278	35.2966	27.3654	26.3222	37.2329	35.2175	2.60396	1.05895	2.0701	3.53137	1.99652	0.823101	4.77261	3.35267
ENSG00000153879	CEBPG	0.582949	5.47622	4.56502	0.000100888	0.042552	0.97928	3.88845	19	33373685	33382686	+	ensembl_havana	protein_coding		-0.00234929	0.444506	55.71	64.7573	55.5061	63.1216	36.4291	46.4904	24.4463	30.3811	5.63373	3.61555	4.23173	1.1106	8.18833	2.65343	3.16946	2.72145
ENSG00000130707	ASS1	0.835406	5.83617	4.5492	0.000104483	0.0433486	0.78973	3.87994	9	130444961	130501274	+	ensembl_havana	protein_coding		0.000680155	0.479984	25.8368	36.7107	24.9701	36.6718	110.46	190.261	62.9073	106.99	3.32721	3.27677	1.48052	4.50331	38.0522	24.3138	5.22682	22.7324
ENSG00000132837	DMGDH	1.60129	1.51413	4.5749	0.000105892	0.0433486	1.36723	3.87668	5	78997564	79236038	-	ensembl_havana	protein_coding		-0.00536715	0.407657	4.86384	4.22106	3.00393	4.56052	1.8461	6.05122	1.01726	2.10198	0.703426	1.07075	0.321231	1.49918	1.60432	2.20061	0.447147	0.708138
ENSG00000092621	PHGDH	0.795472	6.58308	4.54427	0.000108787	0.0434795	0.632443	3.87011	1	119648411	119744218	+	ensembl_havana	protein_coding		-0.0108907	0.345918	56.2379	65.5298	50.6336	62.771	164.212	283.721	90.3085	157.452	6.26552	5.56985	8.19633	4.09366	59.5875	21.7466	3.36338	32.8896
ENSG00000123607	TTC21B	0.467996	6.76887	4.54068	0.000109335	0.0434795	0.658595	3.86888	2	165857475	165953851	-	ensembl_havana	protein_coding		0.00879109	0.571719	218.817	234.955	235.148	241.643	50.672	67.2993	41.0617	49.8923	22.7432	12.2252	15.4767	9.46073	8.00696	2.76995	3.84882	3.78367
ENSG00000275342	PRAG1	-0.439425	5.47253	-4.51658	0.000116916	0.0458392	0.849779	-3.8525	8	8317736	8386439	-	ensembl_havana	protein_coding		0.0432228	0.822498	117.291	104.75	119.057	103.182	16.1645	14.7874	21.8803	19.7878	19.2294	15.0726	21.6774	13.139	0.711484	0.85643	1.03456	0.587914
ENSG00000198488	B3GNT6	-3.42098	-3.97757	-4.41149	0.000120764	0.0462023	-1.01704	-3.84457	11	77034398	77041973	+	ensembl_havana	protein_coding		0.0303635	0.763302	0	0.0100902	0	0	0.25868	0.018496	0.530677	0.236901	0	0.0201803	0	0	0.15045	0.036992	0.0672922	0.035621
ENSG00000155252	PI4K2A	-0.37075	4.91746	-4.50653	0.000121161	0.0462023	0.856346	-3.84376	10	97640686	97676434	+	ensembl_havana	protein_coding		0.0269375	0.740755	33.038	30.5421	34.1485	29.5638	25.9326	25.6952	32.0928	32.1556	3.77617	1.26296	3.08158	1.143	1.27943	1.03607	1.70894	1.61382
ENSG00000147403	RPL10	0.203073	9.28717	4.50749	0.000123051	0.0462888	-0.0430397	3.83997	X	154389955	154409168	+	ensembl_havana	protein_coding		-0.0110979	0.343863	555.53	515.609	577.045	539.222	674.378	797.252	671.83	724.284	19.9643	18.9458	43.0737	15.9607	27.1344	18.2892	16.6138	18.9112
ENSG00000277443	MARCKS	0.391416	7.03438	4.4879	0.00012985	0.0481949	0.437361	3.82674	6	113857345	113863475	+	ensembl_havana	protein_coding		-0.014608	0.30792	259.644	256.564	266.86	258.001	59.2852	86.6186	56.6379	66.6671	10.3812	13.7035	16.399	11.9385	11.3757	6.55284	1.57852	5.25356
ENSG00000152620	NADK2	0.392723	5.402	4.46952	0.000135063	0.0494043	0.702909	3.81704	5	36192589	36242279	-	ensembl_havana	protein_coding		0.0420449	0.817746	38.7085	41.7518	40.9846	46.2228	45.436	47.5278	38.9379	40.0196	3.94865	1.39307	3.77316	3.1406	2.22522	1.74455	1.74553	2.05092
ENSG00000168159	RNF187	0.534138	6.09598	4.44314	0.000136657	0.0494043	0.543832	3.81414	1	228487382	228499899	+	ensembl_havana	protein_coding		-0.0038996	0.425429	48.1864	51.752	48.6277	53.2562	89.6016	120.761	81.5933	85.8969	2.56847	0.819073	3.23056	2.54153	13.9021	10.6777	7.69318	10.7449
ENSG00000120875	DUSP4	-0.829982	4.34175	-4.43747	0.000139795	0.0498906	1.02028	-3.80853	8	29333064	29350684	-	ensembl_havana	protein_coding		0.023801	0.717699	2.79097	2.94252	2.76134	2.2762	151.143	112.068	219.285	157.353	0.717581	0.586197	0.458297	0.522647	4.96813	16.1936	3.80484	24.607
ENSG00000188229	TUBB4B	-0.539679	7.88758	-4.44922	0.000141824	0.0499743	0.185702	-3.80496	9	137241287	137243707	+	ensembl_havana	protein_coding		0.0161814	0.650479	287.698	250.569	282.032	238.988	294.185	135.319	287.656	188.579	20.4246	14.5885	19.8255	17.7671	80.8087	10.7952	31.1487	37.0404
